# Supplementary material for: A two‐tier bioinformatic pipeline to develop probes for target capture of nuclear loci with applications in Melastomataceae
Source: Appl Plant Sci. 2020 May 9;8(5):e11345. doi: 10.1002/aps3.11345 (PMC7249273; doi:10.1002/aps3.11345)
Supplement: Supplementary file 4 — APPENDIX S4. Locus‐ and template‐based statistics for sequencing success. [file APS3-8-e11345-s004.xlsx]

## Sheet: combo_locus_based
Jantzen et al.--Applications in Plant Sciences 2020 8(5)--Data Supplement S4
DOI
Appendix S4. Locus- and template-based statistics for sequencing success.
Locus-based Statistics								Template-based Statistics
		Memecylon			Tibouchina					Memecylon						Tibouchina
Locus	Locus source	Average length (no zero, bp)	Maximum length (bp)	Taxon count	Average length (no zero, bp)	Maximum length (bp)	Taxon count	Template sequence name	Template length (bp)	Taxon count	Average exon total length (min-max, bp)	Average total intron length (min-max, bp)	Average supercontig length (min-max, bp)`	Average % identity (min-max)	Percent length recovery (exon length / template length)	Taxon count	Average exon length (min-max,bp)	Average intron length (min-max, bp)	Average supercontig length (min-max, bp)	Average % identity (min-max)	Percent length recovery (exon length / template length)
AJ133743	Functional loci	795.853	954	57	868.852	1656	40	AJ133743_Tetrazygia	957	57	NA	NA	NA	NA	NA	39	545 (99-1026)	289 (1-1131)	836 (118-2013)	51.1 (11.5-97.5)	0.569488
								AJ133743_Tibouchina	1297	6	NA	NA	NA	NA	NA	40	1,175 (357-1656)	613 (4-8118)	1,844 (364-7035)	82.9 (25.8-94.9)	0.905937
AT1G02020	MarkerMiner	581.464	1611	39	984.089	1716	40	AT1G02020_Memecylon_transcriptome_combo	1850	37	592 (123-1611)	1,078 (2-4545)	1,666 (155-6156)	32.9 (10.2-74.7)	0.32	37	428 (90-1608)	540 (2-2141)	1,021 (149-4690)	25.7 (10-77)	0.231351
								AT1G02020_Tibouchina	1555	2	698 (186-1554)	534 (46-1507)	1,232 (232-3061)	43.9 (11.4-98.7)	0.448875	40	1,482 (330-1716)	987 (8-6089)	2,434 (416-7703)	88.0 (19.9-98.8)	0.953055
AT1G17160	MarkerMiner	267.875	684	53	606.466	948	40	AT1G17160_Memecyon_transcriptome_combo	722	12	297 (60-684)	267 (2-793)	571 (137-1229)	41.0 (10.1-80.2)	0.411357	38	484 (96-720)	215 (0-1084)	700 (187-1744)	58.7 (12.3-88.1)	0.67036
								AT1G17160_Tibouchina	784	51	264 (63-789)	515 (3-2255)	782 (99-3056)	27.4 (10.1-92.9)	0.336735	40	715 (261-948)	1,646 (116-9178)	2,548 (378-7178)	78.8 (30.7-92.9)	0.91199
AT1G31780	MarkerMiner	683.53	987	60	760.279	1203	40	AT1G31780_Memecylon_transcriptome_combo	989	60	850 (381-987)	1,369 (374-2089)	2,216 (770-3076)	74.4 (35.8-85.8)	0.859454	40	564 (96-1014)	760 (8-4085)	1,458 (189-4332)	51.1 (12.3-83.6)	0.570273
								AT1G31780_Tibouchina	1028	35	332 (108-1023)	611 (3-4121)	944 (111-5144)	28.7 (11.8-96.9)	0.322957	39	938 (192-1203)	1,186 (5-4462)	2,300 (230-5585)	82.6 (17.3-96.9)	0.912451
AT1G48520	MarkerMiner	640.549	723	61	561.372	1092	40	AT1G48520_Memecylon_transcriptome_combo	726	59	690 (213-723)	534 (36-1183)	1,220 (350-1907)	82.4 (27.4-87.5)	0.950413	40	442 (126-723)	385 (11-1711)	828 (192-2436)	54.6 (16.3-85.7)	0.608815
								AT1G48520_Tibouchina	817	61	591 (111-765)	397 (1-1339)	988 (232-1984)	59.5 (11.8-89)	0.723378	40	678 (207-1092)	448 (2-4190)	1,123 (216-4623)	72.0 (23.7-89.7)	0.829865
AT1G52310	MarkerMiner	1249.08	2328	62	979.85	2709	40	AT1G52310_Memecylon_transcriptome_combo	2107	62	1,912 (186-2328)	10,213 (3-28880)	8,482 (265-16134)	82.6 (14-90)	0.907451	38	892 (201-2709)	1,291 (2-8224)	1,773 (230-9373)	38.1 (10.2-86.3)	0.423351
								AT1G52310_Tibouchina	1392	60	562 (99-1266)	488 (18-2130)	1,057 (235-3396)	37.0 (15.3-88.3)	0.403736	40	1,057 (342-1236)	661 (2-3137)	1,710 (344-4298)	72.5 (23.7-87.4)	0.759339
AT1G63680	MarkerMiner	1171.76	2010	49	1403.21	2235	40	AT1G63680_Memecylon_transcriptome_combo	2014	49	1,397 (162-2010)	540 (2-2105)	1,930 (178-3162)	60.6 (12.4-83.5)	0.693644	39	1,124 (129-2016)	461 (1-2506)	1,555 (207-4981)	51.6 (10.1-87.1)	0.558093
								AT1G63680_Tibouchina	1828	14	418 (129-1827)	270 (2-3116)	701 (155-4943)	25.8 (10.3-96.8)	0.228665	40	1,658 (393-2235)	1,374 (2-7004)	3,341 (404-7635)	81.1 (19-96.3)	0.907002
AT1G65380	MarkerMiner	584.3	885	34	851.967	1176	40	AT1G65380_Memecylon_transcriptome_combo	785	29	665 (78-885)	721 (14-1358)	1,381 (257-2141)	71.8 (12.4-84.5)	0.847134	39	547 (72-783)	230 (2-1375)	771 (96-2137)	61.0 (11-91.5)	0.696815
								AT1G65380_Tibouchina	1147	20	434 (69-1098)	249 (33-1525)	683 (147-2623)	36.7 (10-88.6)	0.378378	40	1,140 (150-1176)	1,205 (5-3404)	3,248 (218-5692)	87.3 (11.9-91.5)	0.993897
AT2G01650	MarkerMiner	602.103	1014	60	997.195	1776	40	AT2G01650_Memecylon_transcriptome_combo	1425	60	624 (78-861)	1,172 (70-3736)	1,789 (148-4486)	38.0 (35.5-49.9)	0.437895	32	315 (72-1404)	177 (1-2360)	499 (98-5168)	19.8 (10.2-84.2)	0.221053
								AT2G01650_Tibouchina	1497	9	469 (174-1497)	186 (1-1268)	670 (181-2770)	28.7 (11.2-99.1)	0.313293	40	1,423 (261-1776)	863 (7-5726)	2,289 (286-7511)	86.8 (15.9-99.1)	0.950568
AT2G31240	MarkerMiner	1520.47	1725	62	1225.17	2163	40	AT2G31240_Memecylon_transcriptome_combo	1718	62	1,537 (390-1725)	824 (3-3642)	2,317 (393-5366)	80.8 (22.4-87.2)	0.894645	26	735 (78-1680)	106 (1-838)	807 (184-2464)	45.6 (10.1-83)	0.427823
								AT2G31240_Tibouchina	1651	2	919 (483-1650)	577 (169-1358)	1,498 (688-3013)	51.5 (25.2-98.5)	0.556632	40	1,463 (186-2163)	729 (2-2944)	2,260 (188-4620)	80.9 (11-96.1)	0.88613
AT2G33630	MarkerMiner	1751.54	1956	62	1062.13	1986	40	AT2G33630_Memecylon_transcriptome_combo	1861	62	1,803 (156-1899)	1,678 (33-8652)	3,439 (236-10506)	92.1 (10.9-95.4)	0.968834	30	563 (78-1842)	247 (1-4776)	858 (103-10312)	45.1 (10.7-92.3)	0.302526
								AT2G33630_Tibouchina	1490	3	437 (72-1431)	1,139 (64-4245)	1,576 (136-5676)	95.0 (95-95)	0.293289	40	1,382 (627-1986)	1,142 (76-5318)	2,697 (787-8001)	82.9 (39.5-95)	0.927517
AT2G35130	MarkerMiner	1748.62	2034	62	837.875	1734	40	AT2G35130_Memecylon_transcriptome_combo	1938	62	1,767 (381-2037)	4,484 (38-11135)	6,202 (567-12460)	83.3 (17.7-89.9)	0.911765	38	583 (141-1695)	748 (4-10220)	1,343 (184-13508)	28.4 (10.1-80.3)	0.300826
								AT2G35130_Tibouchina	1233	2	544 (156-1233)	824 (78-2279)	1,368 (234-3512)	43.0 (11.8-98.6)	0.4412	40	1,054 (90-1734)	1,995 (42-7687)	3,062 (213-9318)	73.2 (19.1-98.5)	0.854826
AT2G35790	MarkerMiner	739.594	852	62	397.418	1149	40	AT2G35790_Tibouchina	336	2	272 (165-336)	515 (109-1291)	787 (274-1627)	78.0 (45.5-99.1)	0.809524	40	330 (123-336)	373 (2-1410)	704 (128-1746)	92.6 (34.8-99.1)	0.982143
								AT2G35790_Torricelli	769	62	751 (459-852)	1,974 (59-7227)	2,703 (598-7995)	92.5 (57.7-98.6)	0.976593	38	468 (120-1149)	360 (3-1400)	830 (186-1911)	51.6 (12.5-93.2)	0.608583
AT2G43030	MarkerMiner	251.528	264	58	NA	0	0	AT2G43030_Transcriptome	631	58	251 (108-264)	263 (4-757)	514 (228-1021)	30.4 (13.6-32.3)	0.397781	NA	NA	NA	NA	NA	NA
AT2G44660	MarkerMiner	422.625	936	62	578.25	1623	40	AT2G44660_Memecylon_transcriptome_combo	1350	62	671 (207-936)	1,164 (79-3864)	1,822 (286-4611)	46.1 (15.3-62.7)	0.497037	39	419 (60-1623)	666 (0-3782)	1,091 (108-5405)	30.9 (10.1-87.4)	0.31037
								AT2G44660_Tibouchina	842	52	147 (81-840)	406 (79-2581)	553 (233-3421)	16.0 (10.1-95.9)	0.174584	40	724 (189-1029)	1,614 (80-3946)	2,336 (269-4762)	78.1 (21-95.6)	0.859857
AT3G02760	MarkerMiner	1253.11	2556	62	1394.28	2526	40	AT3G02760_Brachyotum	1968	NA	NA	NA	NA	NA	NA	NA	NA	NA	NA	NA	NA
								AT3G02760_Memecylon_transcriptome_combo	2610	62	1,696 (240-2556)	1,359 (2-6024)	3,035 (242-7670)	57.4 (24.7-83.6)	0.649808	38	821 (90-2463)	924 (2-5865)	1,788 (193-8514)	30.6 (10-81.3)	0.314559
								AT3G02760_Tibouchina	2231	60	807 (96-2232)	2,146 (103-8363)	2,953 (199-10598)	30.8 (15.2-92.6)	0.361721	40	1,924 (93-2526)	3,049 (97-13411)	5,173 (190-15931)	76.8 (17.7-93.2)	0.862394
AT3G04880	MarkerMiner	655.483	1032	60	736.787	1518	40	AT3G04880_Memecylon_transcriptome_combo	1020	60	977 (174-1032)	483 (1-1337)	1,456 (255-2369)	80.6 (16-85.4)	0.957843	38	533 (126-987)	182 (0-1246)	715 (205-1954)	44.2 (11.1-82.3)	0.522549
								AT3G04880_Tibouchina	1136	57	332 (75-1137)	707 (9-3478)	1,042 (84-4634)	26.4 (10.1-96.3)	0.292254	40	929 (180-1518)	1,942 (61-6147)	2,869 (241-7287)	65.6 (15-93.7)	0.817782
AT3G10150	MarkerMiner	303	651	29	676.202	1368	40	AT3G10150_Tibouchina	912	22	252 (96-921)	388 (5-2461)	641 (142-3382)	24.7 (14-94.8)	0.276316	40	840 (129-1368)	1,519 (1-5651)	2,359 (204-6984)	79.9 (13.2-95.1)	0.921053
								AT3G10150_Transcriptome	881	17	409 (108-651)	515 (7-1055)	918 (219-1706)	39.4 (10.2-66.4)	0.464245	39	502 (141-876)	670 (40-2063)	1,171 (209-2717)	50.5 (14.2-90.1)	0.569807
AT3G24190	MarkerMiner	1501.21	1677	62	1106.62	1620	40	AT3G24190_Memecylon_transcriptome_combo	1568	62	1,526 (240-1728)	3,762 (66-10731)	5,773 (306-12297)	94.1 (15-98)	0.973214	30	752 (72-1566)	338 (0-2619)	1,476 (92-4449)	61.3 (11-98.5)	0.479592
								AT3G24190_Tibouchina	1381	3	857 (180-1386)	1,848 (34-5190)	2,709 (214-6576)	59.5 (12.5-97.9)	0.620565	40	1,305 (207-1620)	1,593 (4-5625)	3,116 (226-9213)	85.4 (14.5-97.9)	0.944967
AT3G26782	MarkerMiner	913.706	1671	62	786.205	1488	40	AT3G26782_Memecylon_transcriptome_combo	1681	62	1,017 (360-1671)	4,547 (15-7368)	5,515 (452-8310)	55.6 (19.1-87.7)	0.604997	37	485 (75-1317)	592 (3-2859)	1,105 (83-4085)	29.9 (10.4-70.2)	0.288519
								AT3G26782_Tibouchina	1160	14	290 (96-1149)	355 (0-3074)	688 (100-4704)	26.1 (10.2-97.7)	0.25	40	1,045 (294-1488)	1,174 (1-4008)	2,686 (296-5152)	83.0 (23.9-97.8)	0.900862
AT3G46610	MarkerMiner	827.419	1752	58	1002.64	2217	40	AT3G46610_Tibouchina	1411	11	315 (138-1428)	631 (20-4066)	947 (242-5504)	19.7 (11.8-97.6)	0.223246	40	1,394 (195-2217)	1,492 (2-8041)	3,156 (197-8916)	87.1 (12.8-97.5)	0.987952
								AT3G46610_Transcriptome	1734	57	1,045 (207-1752)	53 (2-536)	1,090 (276-1933)	47.3 (11.2-76.5)	0.602653	39	576 (57-1737)	143 (0-1249)	713 (184-2496)	29.5 (10.1-86)	0.33218
AT3G53700	MarkerMiner	1252.42	1380	62	633.592	1287	40	AT3G53700_Brachyotum	787	1	507 (228-786)	890 (83-1697)	1,398 (311-2484)	62.1 (28.2-96)	0.644219	40	689 (207-1050)	814 (5-1921)	1,500 (231-2705)	77.5 (24.7-96)	0.875476
								AT3G53700_Memecylon_transcriptome_combo	1291	62	1,263 (456-1380)	1,046 (175-4357)	2,304 (631-5500)	92.6 (34.9-96.2)	0.978311	15	978 (72-1287)	68 (0-201)	1,046 (213-1424)	75.9 (14.9-95)	0.757552
								AT3G53700_Tibouchina	572	NA	570 (570-570)	1,204 (1204-1204)	1,774 (1774-1774)	96.0 (96-96)	0.996503	40	509 (132-573)	459 (22-1951)	969 (225-2520)	83.4 (22-96)	0.88986
AT3G54090	MarkerMiner	826.06	1530	62	780.014	1182	40	AT3G54090_Memecylon_transcriptome_combo	1320	62	1,262 (123-1530)	3,093 (30-4659)	4,285 (236-5958)	81.6 (20.6-86.7)	0.956061	29	459 (69-1182)	323 (0-2814)	871 (134-3996)	35.2 (10.8-79.2)	0.347727
								AT3G54090_Tibouchina	1008	60	368 (69-1008)	169 (1-1722)	538 (73-2730)	30.0 (13.5-99.2)	0.365079	40	922 (213-1041)	1,093 (1-4144)	2,110 (283-6064)	86.0 (20.3-99.2)	0.914683
AT3G54690	MarkerMiner	697.361	1056	60	733.692	1416	40	AT3G54690_Memecylon_transcriptome_combo	942	60	769 (204-1056)	914 (21-1706)	1,682 (240-2648)	68.7 (19-84.7)	0.816348	40	680 (126-1056)	553 (2-1777)	1,211 (162-2608)	57.2 (11-81.1)	0.721868
								AT3G54690_Tibouchina	855	12	278 (87-855)	338 (4-1710)	612 (153-2565)	30.9 (14.5-97.7)	0.325146	39	786 (402-1416)	1,514 (3-5828)	2,380 (566-7349)	80.6 (42.9-97.7)	0.919298
AT3G56460	MarkerMiner	748.796	1362	62	517.394	1110	40	AT3G56460_Affzeli	1174	62	1,086 (234-1362)	3,616 (4-7860)	4,572 (238-9131)	84.2 (19.6-92.2)	0.925043	17	510 (156-1110)	752 (2-3517)	1,134 (213-4623)	41.5 (11.5-90.1)	0.434412
								AT3G56460_Tibouchina	899	48	305 (75-711)	1,000 (8-4186)	1,264 (89-4696)	32.5 (10.7-57.8)	0.339266	40	517 (168-834)	1,553 (23-4732)	2,192 (191-5783)	51.7 (17.8-66.4)	0.575083
AT3G56940	MarkerMiner	717.146	1377	62	371.768	834	40	AT3G56940_Memecylon_transcriptome_combo	1137	62	933 (240-1347)	3,027 (9-6454)	3,967 (252-7677)	77.0 (20.8-86.3)	0.82058	24	429 (120-834)	413 (3-3138)	1,150 (210-4038)	37.6 (10-71.2)	0.377309
								AT3G56940_Tibouchina	715	59	496 (165-849)	1,485 (226-5605)	1,711 (473-4011)	50.1 (17.7-66.4)	0.693706	40	351 (219-681)	580 (2-3464)	904 (221-2200)	42.9 (24.8-55.1)	0.490909
AT3G59040	MarkerMiner	850.364	2202	62	1040.66	2052	40	AT3G59040_Memecylon_transcriptome_combo	1938	62	1,494 (480-2202)	2,351 (47-6436)	3,767 (527-7842)	69.8 (24.1-79.5)	0.770898	40	630 (108-1680)	724 (1-3460)	1,414 (181-6696)	36.9 (11.4-75.7)	0.325077
								AT3G59040_Tibouchina	1553	61	202 (87-1434)	741 (9-2925)	941 (105-3522)	22.6 (10-89.6)	0.130071	40	1,401 (189-2052)	1,580 (111-7683)	2,970 (300-7794)	79.5 (11.4-89.6)	0.902125
AT4G00740	MarkerMiner	1367.76	1596	62	925.604	1683	40	AT4G00740_Memecylon_transcriptome_combo	1451	62	1,432 (234-1596)	3,020 (1-8985)	4,449 (235-6393)	94.3 (15.9-98.6)	0.986906	35	499 (63-1440)	493 (0-3446)	1,119 (111-4703)	35.1 (10.1-98.1)	0.343901
								AT4G00740_Tibouchina	1381	6	519 (123-1389)	246 (3-1317)	766 (203-2706)	40.2 (13.4-95.3)	0.375815	40	1,277 (201-1683)	702 (3-4123)	1,987 (208-5589)	82.7 (13.7-95.3)	0.924692
AT4G15420	MarkerMiner	1668.66	1932	62	951.563	1881	40	AT4G15420_Memecylon_transcriptome_combo	1881	62	1,803 (324-1932)	2,860 (2-7104)	4,654 (681-8989)	90.4 (14.9-95.1)	0.958533	37	533 (63-1881)	601 (0-3160)	1,137 (188-6210)	36.2 (10.1-95.4)	0.28336
								AT4G15420_Tibouchina	1360	6	368 (108-1359)	202 (2-1259)	570 (127-2618)	50.1 (11.9-99.6)	0.270588	40	1,254 (156-1512)	1,307 (4-3356)	2,555 (245-4868)	86.6 (11-99.6)	0.922059
AT4G33945	MarkerMiner	408.979	687	61	516.084	702	40	AT4G33945_Memecylon_transcriptome_combo	684	61	409 (90-687)	795 (5-2084)	1,206 (95-2772)	53.0 (11.5-85)	0.597953	21	275 (123-654)	185 (0-1826)	460 (191-2480)	35.9 (15.1-79.7)	0.402047
								AT4G33945_Tibouchina	703	2	530 (426-702)	497 (4-1446)	1,029 (468-2148)	71.5 (57-98.7)	0.753912	40	581 (120-702)	660 (7-2145)	1,243 (241-2827)	75.2 (15.5-98.7)	0.826458
AT4G38890	MarkerMiner	800.205	1407	62	690.769	1263	40	AT4G38890_Brachyotum	1091	60	526 (66-963)	1,054 (139-5150)	1,575 (229-6114)	41.8 (10.5-85.3)	0.482126	40	921 (90-1236)	1,300 (118-4214)	2,350 (208-5816)	77.4 (15.2-86.3)	0.84418
								AT4G38890_Memecylon_transcriptome_combo	1306	62	1,060 (261-1404)	3,533 (69-5950)	4,540 (330-7161)	75.3 (17.2-88.4)	0.811639	40	446 (129-1263)	944 (24-4519)	1,614 (204-7366)	30.4 (10.6-75.8)	0.341501
AT4G39520	MarkerMiner	694.335	1101	62	576.269	1104	40	AT4G39520_Memecylon_transcriptome_combo	1091	62	963 (558-1251)	2,679 (61-5790)	3,493 (621-6870)	84.6 (49.6-94.4)	0.882676	35	398 (63-951)	458 (6-2250)	878 (192-3258)	33.0 (10.5-85.1)	0.364803
								AT4G39520_Tibouchina	885	48	344 (84-735)	319 (6-3769)	646 (90-4474)	36.0 (13.7-79)	0.388701	40	708 (309-1104)	1,646 (20-9621)	2,583 (357-6812)	72.8 (33.1-80.7)	0.8
AT5G02860	MarkerMiner	1371.93	2100	60	1139.75	2772	40	AT5G02860_Tibouchina	2104	60	1,907 (327-2103)	467 (3-3210)	2,373 (508-5166)	74.0 (13-99.1)	0.906369	40	1,847 (339-2772)	695 (2-2081)	2,487 (341-4181)	80.4 (15.5-99.1)	0.877852
								AT5G02860_Transcriptome	1792	59	805 (129-1221)	1,075 (0-1793)	1,876 (152-2726)	37.7 (12.1-56.9)	0.449219	38	385 (84-1260)	159 (0-6400)	562 (176-7660)	20.7 (10.2-63.5)	0.214844
AT5G06830	MarkerMiner	893.05	1638	62	748.44	1617	40	AT5G06830_Memecylon_transcriptome_combo	1439	62	1,383 (201-1608)	2,020 (4-6093)	3,369 (408-7577)	90.7 (13.7-94.7)	0.961084	33	468 (69-1500)	437 (1-3001)	1,046 (83-4502)	41.7 (11.4-93.3)	0.325226
								AT5G06830_Tibouchina	1093	55	346 (75-1089)	893 (43-3259)	1,235 (151-3592)	27.3 (14.6-95.3)	0.31656	40	973 (249-1617)	1,621 (63-7557)	2,712 (312-9174)	79.2 (21.4-95.3)	0.89021
AT5G08530	MarkerMiner	1602.38	1743	62	1416.6	2457	40	AT5G08530_Memecylon_transcriptome_combo	1667	62	1,601 (162-1743)	1,451 (54-9193)	2,995 (250-10871)	94.0 (16.6-98.5)	0.960408	40	1,410 (153-2457)	1,035 (22-3680)	2,407 (216-5334)	72.9 (21.2-97.5)	0.845831
								AT5G08530_Tibouchina	1682	NA	NA	NA	NA	NA	NA	NA	NA	NA	NA	NA	NA
AT5G13030	MarkerMiner	785.809	1131	62	472.248	1116	39	AT5G13030_Memecylon_transcriptome_combo	1137	62	785 (219-1131)	1,178 (23-2066)	1,961 (287-2990)	62.8 (19-87.2)	0.690413	39	472 (87-1116)	900 (17-3771)	1,463 (208-4366)	36.7 (11.2-82.4)	0.415128
								AT5G13030_Tibouchina	1647	NA	NA	NA	NA	NA	NA	NA	NA	NA	NA	NA	NA
AT5G13400	MarkerMiner	1039.58	2070	62	1161.63	1911	40	AT5G13400_Memecylon_transcriptome_combo	2109	62	1,777 (165-2070)	2,733 (49-5614)	4,494 (214-7556)	76.8 (22.9-86.6)	0.842579	40	862 (108-1911)	993 (4-4672)	1,893 (211-6342)	37.1 (10.4-82.7)	0.408725
								AT5G13400_Tibouchina	1622	59	265 (177-1575)	516 (51-4851)	781 (237-6426)	14.4 (10-90.3)	0.163379	38	1,449 (210-1656)	1,048 (66-5576)	2,544 (390-11156)	77.9 (10.5-90.3)	0.893342
AT5G13520	MarkerMiner	249.308	597	19	1215.27	1929	40	AT5G13520_Tibouchina	1805	8	502 (159-1815)	274 (56-1348)	777 (233-3167)	37.7 (10.6-95.6)	0.278116	40	1,611 (171-1929)	721 (48-3434)	2,310 (219-5072)	80.6 (37.2-95.6)	0.892521
								AT5G13520_Transcriptome	1522	13	228 (75-486)	158 (34-379)	383 (152-796)	14.1 (10.2-28.1)	0.149803	40	805 (135-1539)	560 (5-1933)	1,362 (215-2853)	47.9 (10.6-88)	0.528909
AT5G13630	MarkerMiner	3319.91	4698	62	2531.41	5673	40	AT5G13630_Memecylon_transcriptome_combo	4332	62	4,072 (810-4698)	9,433 (50-17986)	13,145 (869-19522)	87.0 (17.6-93.1)	0.939982	39	1,256 (171-3894)	987 (0-17558)	2,368 (172-22850)	30.1 (10.6-84.8)	0.289935
								AT5G13630_Tibouchina	3835	16	483 (87-3837)	2,629 (19-17048)	3,083 (496-20164)	24.1 (10.1-98.8)	0.125945	40	3,746 (669-5673)	7,511 (5-19505)	10,249 (675-21330)	84.6 (16.8-95.8)	0.976793
AT5G21070	MarkerMiner	889.776	1107	62	466.205	951	40	AT5G21070_Memecylon_transcriptome_combo	951	62	919 (228-1107)	1,987 (2-4399)	2,884 (230-5342)	90.4 (23.4-96.3)	0.966351	30	402 (81-951)	136 (0-1593)	523 (92-2536)	41.1 (10.2-95.9)	0.422713
								AT5G21070_Tibouchina	531	4	241 (78-531)	369 (57-1578)	610 (135-2109)	43.0 (13.1-98.9)	0.453861	40	504 (183-567)	789 (36-1766)	1,292 (254-2285)	89.7 (32.8-98.9)	0.949153
AT5G23940	MarkerMiner	946.611	1065	62	686.176	1794	40	AT5G23940_Affzeli	1004	62	949 (132-1065)	798 (43-1666)	1,741 (276-2663)	90.8 (11.9-95.7)	0.945219	39	438 (111-894)	103 (1-1379)	541 (121-2267)	35.2 (13.4-73.2)	0.436255
								AT5G23940_Tibouchina	1022	NA	1,002 (1002-1002)	1,222 (1222-1222)	2,226 (2226-2226)	90.8 (90.8-90.8)	0.980431	40	956 (195-1794)	577 (3-2778)	1,533 (240-3750)	81.4 (16.3-90.8)	0.935421
								AT5G23940_Transcriptome	979	1	147 (147-147)	113 (113-113)	261 (261-261)	12.3 (12.3-12.3)	0.150153	37	646 (147-885)	330 (4-1864)	1,038 (208-3556)	56.8 (13.2-76.3)	0.659857
AT5G40440	MarkerMiner	689.565	1452	62	815.514	1086	40	AT5G40440_Memecylon_transcriptome_combo	1157	62	1,073 (339-1452)	2,672 (3-4626)	3,595 (342-5448)	85.0 (28-92.2)	0.927398	21	404 (105-1038)	353 (2-2807)	684 (111-3032)	33.4 (13.8-84.9)	0.349179
								AT5G40440_Tibouchina	951	60	203 (162-912)	1,048 (130-4433)	1,271 (295-5972)	18.3 (14.2-92.9)	0.21346	39	927 (312-1086)	2,112 (126-6933)	2,949 (466-7728)	89.2 (28.6-98.5)	0.974763
AT5G50280	MarkerMiner	999.75	1587	47	1164.58	2043	40	AT5G50280_Tibouchina	2069	7	406 (96-1998)	255 (45-1272)	661 (153-3270)	33.0 (10.2-94.2)	0.19623	40	1,686 (849-1998)	988 (3-4190)	2,663 (857-6418)	75.1 (37.7-94.1)	0.814886
								AT5G50280_Transcriptome	2052	46	1,105 (81-1587)	557 (2-982)	1,648 (161-2348)	47.9 (10.7-65.5)	0.538499	35	569 (108-2043)	197 (1-1062)	729 (166-3104)	26.6 (10.2-88.1)	0.27729
AT5G55960	MarkerMiner	921	1566	61	1326	2022	40	AT5G55960_Memecylon_transcriptome_combo	1569	61	790 (231-1566)	3,364 (3-5233)	4,132 (234-5998)	48.5 (14.7-87.6)	0.503505	40	1,200 (225-2022)	1,313 (4-4990)	2,599 (292-6502)	63.8 (12.2-81.9)	0.764818
								AT5G55960_Tibouchina	1479	60	1,043 (228-1476)	395 (1-1388)	1,429 (229-2864)	57.8 (12.1-95.9)	0.705206	40	1,445 (486-1770)	690 (55-3025)	2,129 (541-4501)	85.5 (31-96)	0.977011
AT5G57930	MarkerMiner	570.919	828	60	862.167	1320	40	AT5G57930_Tibouchina	1318	59	645 (87-1305)	483 (85-1788)	1,120 (172-3095)	42.5 (15.8-96.1)	0.489378	40	1,135 (186-1320)	1,070 (2-3287)	2,203 (190-4605)	79.3 (13.8-96.8)	0.861153
								AT5G57930_Transcriptome	1181	27	380 (69-708)	272 (1-1025)	653 (147-1706)	28.9 (10-52.1)	0.321761	39	571 (81-1173)	548 (1-1664)	1,115 (184-2835)	45.6 (10.2-87.3)	0.483489
AT5G60590	MarkerMiner	798.675	1353	62	548.256	1338	40	AT5G60590_Memecylon_transcriptome_combo	1097	62	994 (300-1353)	4,582 (98-8398)	5,417 (398-9364)	79.5 (26.1-88.6)	0.906108	40	829 (93-1338)	1,911 (33-6479)	2,548 (214-7424)	63.5 (10.8-86.1)	0.755697
								AT5G60590_Tibouchina	739	22	123 (69-312)	497 (120-3456)	623 (249-3768)	16.1 (10-39.6)	0.166441	38	214 (96-411)	973 (17-3366)	1,266 (200-3846)	25.7 (10.8-43.8)	0.289581
AT5G64370	MarkerMiner	2160.8	2820	62	1137.97	2337	40	AT5G64370_Affzeli	2329	62	2,214 (321-2820)	6,947 (254-15842)	8,568 (422-18010)	87.2 (31-93.8)	0.950623	32	869 (78-2337)	1,084 (84-5317)	1,716 (256-6199)	38.3 (11.7-93)	0.373122
								AT5G64370_Brachyotum	1653	2	454 (57-1554)	3,022 (57-8951)	3,582 (114-10505)	81.2 (81.2-81.2)	0.274652	40	1,195 (129-1542)	5,533 (47-16783)	6,214 (179-17731)	66.6 (16.6-79)	0.722928
								AT5G64370_Tibouchina	1588	2	499 (57-1419)	1,903 (54-7363)	2,402 (158-8780)	37.2 (13.8-81.3)	0.314232	40	1,274 (348-1950)	3,505 (154-9464)	4,409 (538-10836)	70.8 (18-81.3)	0.802267
AT5G67530	MarkerMiner	1166.94	1293	62	1013.21	1863	40	AT5G67530_Memecylon_combo	1294	62	1,262 (243-1293)	1,408 (6-4184)	2,672 (249-5477)	95.7 (18.5-98.5)	0.97527	38	558 (72-1290)	416 (8-5898)	984 (103-7842)	40.5 (10.6-98.4)	0.431221
								AT5G67530_Tibouchina	1405	7	302 (72-1419)	733 (58-4509)	1,113 (174-6782)	35.4 (10.7-95.2)	0.214947	40	1,420 (159-1863)	3,985 (34-11518)	5,439 (212-13227)	79.6 (10-95.2)	1.01068
KT377070	Reginato and Michelangli, 2016	194.049	273	62	351.541	762	40	KT377070_Affzeli	273	62	269 (156-273)	949 (28-2198)	1,218 (190-2471)	96.5 (55.7-98.5)	0.985348	4	269 (240-273)	162 (8-281)	430 (248-554)	96.4 (85.7-98.5)	0.985348
								KT377070_Miconia	766	2	NA	NA	NA	NA	NA	37	290 (165-762)	612 (1-2070)	1,024 (185-2922)	33.3 (18.9-94)	0.37859
								KT377070_Tibouchina	231	59	NA	NA	NA	51.5 (32-98.3)	NA	39	547 (126-753)	438 (4-2295)	985 (134-3052)	85.3 (68.7-98.3)	2.36797
								KT377070_Tibouchina.1	599	38	144 (87-231)	412 (62-856)	557 (182-1000)	NA	0.240401	39	217 (180-234)	398 (54-1109)	615 (254-1313)	77.7 (19.5-94.4)	0.36227
KT377078	Reginato and Michelangli, 2016	110	120	1	261.316	795	40	KT377078_Brachyotum	423	1	NA	NA	NA	NA	NA	40	266 (75-336)	763 (3-2051)	1,031 (78-2388)	50.5 (17-60.1)	0.628842
								KT377078_Miconia	806	1	NA	NA	NA	NA	NA	11	199 (126-795)	405 (128-2774)	676 (260-4368)	22.5 (13.9-94.4)	0.246898
KT377086	Reginato and Michelangli, 2016	274.904	534	62	571.239	864	40	KT377086_Affzeli	255	62	253 (186-258)	1,007 (4-1657)	1,259 (193-1912)	97.1 (72.2-98.8)	0.992157	11	199 (60-255)	163 (32-350)	361 (126-605)	75.9 (22.7-99.2)	0.780392
								KT377086_Miconia	668	25	NA	NA	NA	NA	NA	8	238 (96-654)	305 (1-1336)	572 (184-1992)	32.8 (13.3-94)	0.356287
								KT377086_Tibouchina	708	37	NA	NA	NA	NA	NA	40	682 (225-864)	681 (2-3156)	1,369 (228-3955)	89.2 (30.2-99)	0.963277
KT377094	Reginato and Michelangli, 2016	252.527	369	38	301.374	645	40	KT377094_Miconia	650	9	NA	NA	NA	NA	NA	27	163 (69-645)	146 (1-1221)	312 (88-1868)	22.6 (10.2-94.3)	0.250769
								KT377094_Tibouchina	470	33	NA	NA	NA	NA	NA	40	362 (108-639)	634 (4-2081)	996 (169-2441)	71.7 (20.6-98.9)	0.770213
KT377102	Reginato and Michelangli, 2016	157.981	237	60	287.893	648	40	KT377102_Miconia	656	9	NA	NA	NA	NA	NA	29	124 (72-648)	305 (16-3609)	428 (96-4078)	15.8 (10.2-89.6)	0.189024
								KT377102_Tibouchina	419	1	NA	NA	NA	NA	NA	40	386 (111-480)	513 (31-1402)	903 (165-1843)	77.0 (24.8-96.5)	0.921241
								KT377102_Torricelli	159	60	158 (93-159)	744 (24-1536)	902 (148-1695)	97.7 (57.2-98.7)	0.993711	1	141 (141-141)	82 (82-82)	223 (223-223)	88.1 (88.1-88.1)	0.886792
KT377110	Reginato and Michelangli, 2016	156	156	60	188.039	669	40	KT377110_Brachyotum	237	NA	NA	NA	NA	NA	NA	39	230 (102-237)	571 (58-1448)	802 (194-1685)	87.9 (40.5-95.8)	0.970464
								KT377110_Miconia	670	NA	NA	NA	NA	NA	NA	3	325 (147-669)	818 (396-1305)	1,143 (543-1975)	44.4 (18.2-94.9)	0.485075
								KT377110_Tibouchina	154	NA	NA	NA	NA	NA	NA	39	145 (93-153)	566 (61-1623)	712 (193-1778)	87.4 (58.1-98.7)	0.941558
								KT377110_Torricelli	156	60	156 (156-156)	876 (159-1687)	1,032 (315-1843)	98.2 (95.5-100)	1	4	154 (144-156)	117 (60-179)	271 (216-335)	96.5 (89.1-100)	0.987179
KT377118	Reginato and Michelangli, 2016	159.35	168	36	412.861	762	40	KT377118_Brachyotum	550	35	NA	NA	NA	NA	NA	39	530 (159-762)	560 (4-1388)	1,089 (194-1940)	86.8 (27.5-95.6)	0.963636
								KT377118_Miconia	725	NA	NA	NA	NA	NA	NA	11	164 (75-717)	289 (70-3082)	454 (184-3804)	20.2 (10.8-78.8)	0.226207
								KT377118_Tibouchina	527	1	NA	NA	NA	NA	NA	39	324 (99-642)	979 (39-5407)	1,396 (194-6183)	51.9 (17.5-92.8)	0.614801
KT377126	Reginato and Michelangli, 2016	123.6	159	5	416.561	660	40	KT377126_Miconia	672	2	NA	NA	NA	NA	NA	12	172 (87-660)	356 (60-1906)	574 (156-2569)	22.5 (11.8-88.4)	0.255952
								KT377126_Tibouchina	497	3	NA	NA	NA	NA	NA	40	457 (180-555)	843 (37-3344)	1,342 (236-3744)	81.4 (33.4-98)	0.919517
NM001198514	Functional loci	1387.59	2217	61	1727.83	3540	40	NM001198514_Tetrazygia	2162	60	NA	NA	NA	NA	NA	40	1,297 (105-2163)	1,344 (11-3034)	2,561 (155-4687)	55.2 (10.8-96.1)	0.599907
								NM001198514_Tibouchina	2399	55	NA	NA	NA	NA	NA	40	2,154 (1071-3540)	2,142 (320-10108)	4,315 (1391-13649)	80.8 (40.7-92.4)	0.897874
NM113708	Functional loci	203.775	294	50	364.53	750	40	NM113708_Tetrazygia	324	49	NA	NA	NA	NA	NA	35	240 (84-480)	532 (24-2362)	772 (185-2686)	60.8 (22.2-95.4)	0.740741
								NM113708_Tibouchina	580	1	NA	NA	NA	NA	NA	40	466 (108-750)	883 (11-3041)	1,349 (128-3568)	64.0 (17.1-85.8)	0.803448
NM124699	Functional loci	99	99	2	185.578	255	40	NM124699_Tetrazygia	186	NA	NA	NA	NA	NA	NA	39	130 (75-195)	497 (12-1214)	627 (96-1394)	60.3 (37.1-92.5)	0.698925
								NM124699_Tibouchina	264	2	NA	NA	NA	NA	NA	39	240 (111-255)	596 (67-1957)	837 (226-2207)	86.5 (40.2-95.5)	0.909091
NM148067	Functional loci	295.466	507	61	450.954	873	40	NM148067_Tetrazygia	508	50	NA	NA	NA	NA	NA	40	406 (93-873)	785 (36-2159)	1,191 (193-2663)	70.4 (17.1-93.9)	0.799213
								NM148067_Tibouchina	549	61	NA	NA	NA	NA	NA	40	492 (93-627)	700 (21-1967)	1,190 (208-2495)	77.5 (15.3-87.9)	0.896175
NM179236	Functional loci	2753.11	3261	62	2275.89	3531	40	NM179236_Tibouchina	3323	62	NA	NA	NA	NA	NA	40	3,109 (264-3531)	3,478 (3-9067)	6,487 (267-11360)	87.9 (43.1-97.2)	0.9356
								NM179236_Transcriptome	3052	62	NA	NA	NA	NA	NA	40	1,404 (105-3057)	2,040 (76-4650)	3,312 (181-7527)	43.4 (10.9-93.8)	0.460026
TC00G047210	MarkerMiner	255	255	1	NA	0	0	TC00G047210_Transcriptome	1120	1	255 (255-255)	5 (5-5)	260 (260-260)	17.1 (17.1-17.1)	0.227679	NA	NA	NA	NA	NA	NA
TC00G083870	MarkerMiner	556.821	951	60	1529.41	2448	40	TC00G083870_Memecylon_transcriptome_combo	2403	27	287 (72-621)	483 (1-3316)	772 (157-3388)	15.4 (11.1-21.9)	0.119434	34	466 (87-2256)	113 (0-1288)	579 (111-3544)	20.3 (10-81.7)	0.193924
								TC00G083870_Tibouchina	2453	60	730 (84-2448)	726 (115-1334)	1,485 (285-3388)	24.5 (11.6-97.8)	0.297595	40	2,171 (387-2448)	776 (2-2526)	2,812 (383-4942)	81.0 (15-97.8)	0.885039
TC01G002420	MarkerMiner	1255.62	1380	62	784.58	1314	39	TC01G002420_Memecylon_combo	1380	62	1,272 (354-1380)	1,189 (2-6551)	2,459 (356-7865)	90.4 (25-98.2)	0.921739	34	702 (111-1314)	127 (0-1236)	829 (111-2319)	49.0 (10.9-94)	0.508696
								TC01G002420_Tibouchina	982	2	639 (309-1053)	2,146 (2-6432)	2,785 (311-7485)	58.9 (30-92.1)	0.650713	39	843 (186-1089)	1,061 (2-6412)	2,200 (228-7108)	81.3 (17.9-97.1)	0.858452
TC01G005310	MarkerMiner	662.543	906	62	697.443	1194	40	TC01G005310_Memecylon	809	62	691 (309-906)	1,123 (8-2938)	1,808 (548-3658)	82.4 (32.1-95.8)	0.854141	20	498 (72-687)	164 (2-1781)	662 (78-2024)	60.7 (11.9-82.9)	0.615575
								TC01G005310_Tibouchina	751	11	440 (192-750)	400 (30-1574)	841 (252-2326)	53.1 (25.2-98.8)	0.585885	40	755 (297-1194)	678 (5-2730)	1,471 (302-3667)	89.9 (38.3-98.8)	1.00533
TC01G007130	MarkerMiner	1210.16	1449	62	1004.8	1482	40	TC01G007130_Memecylon_transcriptome_combo	1503	61	1,223 (78-1449)	528 (47-1696)	1,747 (125-2590)	72.7 (16.6-84.4)	0.813706	23	478 (87-1482)	66 (0-862)	539 (206-2245)	29.7 (10.4-88.1)	0.318031
								TC01G007130_Tibouchina	1198	3	455 (132-1197)	752 (1-2792)	1,206 (240-3989)	45.5 (11.8-98)	0.3798	40	1,150 (276-1233)	502 (2-2165)	1,652 (278-3362)	87.7 (21-98.2)	0.959933
TC01G019030	MarkerMiner	283	303	60	131.73	285	36	TC01G019030_Memecylon_transcriptome_combo	303	60	297 (141-303)	549 (59-1228)	848 (336-1531)	87.2 (41.3-90.8)	0.980198	6	239 (153-285)	117 (38-464)	356 (194-743)	62.7 (42.6-75.2)	0.788779
								TC01G019030_Tibouchina	126	NA	129 (129-129)	263 (263-263)	392 (392-392)	94.6 (94.6-94.6)	1.02381	36	125 (102-129)	314 (1-1140)	439 (112-1263)	92.3 (76.2-95.2)	0.992063
								TC01G019030_Transcriptome	921	31	238 (147-276)	25 (0-262)	264 (218-523)	18.1 (11.4-21.1)	0.258415	NA	NA	NA	NA	NA	NA
TC01G019250	MarkerMiner	1542.58	1887	62	773.821	1788	40	TC01G019250_Memecylon_transcriptome_combo	1891	62	1,682 (228-1887)	861 (2-2070)	2,529 (230-3629)	77.5 (10.9-86.6)	0.889476	36	422 (111-1788)	74 (0-1321)	485 (203-2692)	21.2 (10-81.8)	0.223162
								TC01G019250_Tibouchina	1320	7	364 (72-1320)	242 (40-1148)	597 (152-2468)	27.6 (11.7-99.6)	0.275758	40	1,088 (144-1422)	391 (2-1423)	1,477 (146-2743)	78.4 (10.7-99.6)	0.824242
TC01G021540	MarkerMiner	285.029	408	61	268.982	306	40	TC01G021540_Tibouchina	307	2	229 (141-306)	543 (62-1382)	772 (203-1688)	72.4 (43-99.3)	0.745928	40	279 (213-306)	666 (0-1736)	946 (213-2015)	86.3 (66.8-99.3)	0.908795
								TC01G021540_Torricelli_transcriptome_combo	458	61	287 (183-408)	908 (11-1713)	1,195 (260-2114)	57.8 (39.3-60.3)	0.626638	12	217 (90-279)	107 (5-451)	319 (118-649)	43.0 (16.8-59.8)	0.473799
								TC01G021540_Transcriptome	1253	9	276 (135-327)	63 (1-110)	339 (213-435)	17.7 (13.6-19.9)	0.220271	NA	NA	NA	NA	NA	NA
TC01G032610	MarkerMiner	471.957	582	62	345.375	507	6	TC01G032610_Torricelli_transcriptome_combo	501	62	471 (93-582)	596 (1-2005)	1,069 (235-2587)	84.4 (18.4-89.7)	0.94012	6	345 (102-507)	102 (0-525)	447 (165-1032)	53.9 (17.6-76.8)	0.688623
								TC01G032610_Transcriptome	1583	NA	NA	NA	NA	NA	NA	NA	NA	NA	NA	NA	NA
TC01G033670	MarkerMiner	798.832	1206	62	762.16	1416	40	TC01G033670_Memecylon_combo	984	62	963 (477-1206)	2,281 (29-4180)	3,227 (506-5110)	90.2 (46.4-96.7)	0.978659	40	748 (213-1080)	508 (0-1893)	1,288 (216-2724)	66.0 (19.2-92.7)	0.760163
								TC01G033670_Tibouchina	892	55	601 (84-864)	353 (47-2851)	929 (229-3658)	58.1 (12-84.5)	0.673767	40	776 (75-1416)	893 (18-3594)	1,671 (204-4374)	76.0 (16.2-85.4)	0.869955
TC01G040040	MarkerMiner	589.5	909	62	499.368	903	40	TC01G040040_Memecylon_transcriptome_combo	910	62	858 (345-909)	760 (2-2490)	1,576 (347-3126)	81.0 (32.9-85.8)	0.942857	35	188 (102-903)	258 (2-1234)	447 (184-2137)	18.8 (10.1-85.1)	0.206593
								TC01G040040_Tibouchina	790	57	303 (120-786)	83 (0-1150)	382 (179-1938)	31.7 (13.3-97.7)	0.383544	40	716 (252-792)	526 (2-1529)	1,244 (256-2314)	83.6 (31.5-98)	0.906329
TC02G003180	MarkerMiner	922.163	1644	62	804.765	1437	40	TC02G003180_Memecylon	1434	62	1,335 (147-1644)	3,852 (90-11074)	6,103 (237-12576)	84.2 (10-93.9)	0.930962	25	773 (114-1437)	1,482 (3-5763)	2,049 (230-4730)	55.9 (12.3-86.5)	0.539052
								TC02G003180_Tibouchina	914	30	199 (72-903)	177 (2-2138)	355 (74-2131)	27.6 (10-96.8)	0.217724	40	818 (303-912)	447 (3-1828)	1,256 (315-3112)	85.1 (31.9-96.8)	0.894967
TC02G003400	MarkerMiner	1685.2	1980	62	990.383	2202	40	TC02G003400_Affzeli	1831	62	1,671 (210-2364)	5,433 (3-10963)	6,400 (213-11131)	87.1 (10.8-93.7)	0.912616	33	523 (90-1647)	776 (0-3771)	1,036 (143-5349)	30.8 (10.2-87.6)	0.285636
								TC02G003400_Tibouchina	1627	NA	1,482 (1482-1482)	7,344 (7344-7344)	8,827 (8827-8827)	87.8 (87.8-87.8)	0.910879	40	1,324 (360-2202)	1,623 (1-11973)	3,116 (361-9402)	72.9 (20.8-93.4)	0.813768
TC02G004290	MarkerMiner	599.246	954	62	534.841	888	40	TC02G004290_Memecylon_transcriptome_combo	885	62	843 (210-954)	656 (3-1422)	1,498 (213-2304)	88.2 (23.4-93.7)	0.952542	28	241 (60-882)	184 (1-558)	425 (69-1081)	31.5 (10.1-93.7)	0.272316
								TC02G004290_Tibouchina	729	58	339 (138-729)	246 (25-785)	588 (220-1514)	37.1 (15.2-98.2)	0.465021	40	684 (180-888)	609 (8-1533)	1,293 (188-2287)	87.3 (23.7-98.2)	0.938272
TC02G006310	MarkerMiner	770.138	1182	62	447.044	945	40	TC02G006310_Memecylon_combo	847	62	758 (261-1065)	2,111 (40-4598)	2,858 (301-5442)	81.4 (30.5-93.4)	0.894923	29	240 (81-819)	533 (0-1663)	782 (111-1897)	28.8 (10.4-85.2)	0.283353
								TC02G006310_Tibouchina	649	NA	630 (630-630)	2,324 (2324-2324)	2,958 (2958-2958)	95.4 (95.4-95.4)	0.970724	39	554 (162-945)	1,112 (24-3648)	1,973 (290-4597)	75.1 (22.3-95.5)	0.853621
TC02G009310	MarkerMiner	274.919	585	60	565.095	798	40	TC02G009310_Brachyotum	664	20	160 (102-660)	287 (1-1174)	447 (103-1834)	20.7 (13.4-92.9)	0.240964	40	577 (162-798)	673 (5-1824)	1,252 (180-2484)	78.3 (22.1-92.9)	0.868976
								TC02G009310_Memecylon_transcriptome_combo	799	59	293 (165-492)	842 (25-1672)	1,133 (217-2006)	32.5 (17.9-54.8)	0.366708	39	496 (126-729)	287 (24-1279)	779 (176-1966)	56.5 (15-83.4)	0.620776
								TC02G009310_Tibouchina	642	59	317 (105-642)	581 (57-1492)	899 (267-2074)	41.4 (14.9-98.4)	0.493769	40	617 (216-642)	641 (10-2170)	1,260 (226-2809)	86.8 (31.4-98.4)	0.961059
TC02G023190	MarkerMiner	976.979	1476	62	872.018	1620	40	TC02G023190_Memecylon_transcriptome_combo	1477	62	1,392 (252-1476)	1,422 (1-2785)	2,811 (328-3786)	87.6 (14.5-93.4)	0.942451	40	665 (153-1620)	607 (0-3195)	1,329 (216-4600)	39.8 (10.9-78.1)	0.450237
								TC02G023190_Tibouchina	1180	33	194 (81-1179)	786 (1-4811)	994 (109-6503)	17.4 (10.5-97.2)	0.164407	40	1,072 (201-1521)	1,658 (38-4483)	3,076 (239-6743)	81.8 (16-97.5)	0.908475
TC02G024400	MarkerMiner	888.357	1248	62	933.825	1341	40	TC02G024400_Memecylon_transcriptome_combo	1306	62	1,188 (204-1248)	628 (1-2321)	1,816 (205-3536)	79.3 (14.5-83.4)	0.909648	28	357 (93-1257)	107 (0-1126)	462 (111-2383)	28.4 (10-83.4)	0.273354
								TC02G024400_Tibouchina	1343	46	512 (204-1341)	62 (1-1197)	575 (229-2539)	30.2 (12-98.4)	0.381236	40	1,221 (192-1341)	619 (1-2186)	1,837 (204-3423)	83.3 (12.1-98.3)	0.909159
TC02G026940	MarkerMiner	1065.83	1515	62	1141.97	2583	40	TC02G026940_Memecylon_transcriptome_combo	1594	62	1,400 (618-1515)	508 (6-3347)	1,907 (628-4478)	75.3 (35.1-81.6)	0.878294	32	492 (75-1554)	185 (0-2615)	669 (115-2992)	29.4 (10-83.6)	0.308657
								TC02G026940_Tibouchina	1765	59	729 (339-1743)	303 (1-1972)	1,031 (377-3164)	34.1 (15.8-97.9)	0.413031	40	1,623 (615-2583)	1,349 (3-6449)	2,941 (617-7322)	82.9 (32.6-97.9)	0.919547
TC03G001430	MarkerMiner	667.696	1020	60	782.815	1599	40	TC03G001430_Memecylon_transcriptome_combo	854	60	627 (234-849)	410 (67-1058)	1,037 (301-1904)	64.7 (25-87.1)	0.734192	38	547 (99-987)	227 (0-1497)	763 (185-2457)	56.9 (10.3-81.5)	0.640515
								TC03G001430_Tibouchina	1076	60	699 (309-1074)	615 (110-1438)	1,294 (433-2161)	54.8 (25.7-98.4)	0.649628	40	1,002 (234-1599)	696 (3-3117)	1,721 (237-4340)	83.7 (20.4-98.2)	0.931227
TC03G002530	MarkerMiner	730.194	1239	61	531.67	870	40	TC03G002530_Memecylon_transcriptome_combo	918	61	817 (150-1239)	670 (4-1400)	1,478 (244-2344)	71.2 (15.8-80.9)	0.889978	15	321 (81-870)	158 (2-629)	479 (123-1499)	29.5 (13.7-69.8)	0.349673
								TC03G002530_Tibouchina	639	10	207 (120-639)	223 (5-1469)	430 (189-2108)	28.1 (15.6-98.1)	0.323944	40	591 (195-765)	643 (8-1655)	1,236 (287-2291)	83.5 (27-98.1)	0.924883
TC03G010340	MarkerMiner	827.062	966	62	528.981	864	40	TC03G010340_Tibouchina	479	2	237 (87-477)	443 (8-1550)	680 (95-2027)	47.7 (16.7-98.1)	0.494781	40	442 (135-480)	530 (30-1610)	972 (188-2088)	86.1 (26.5-98.1)	0.922756
								TC03G010340_Torricelli	864	62	841 (228-966)	971 (2-2799)	1,809 (230-3765)	94.5 (25.9-99.4)	0.97338	39	623 (132-864)	217 (0-1315)	840 (184-2056)	60.2 (11.4-98.6)	0.721065
TC03G012430	MarkerMiner	153.21	654	59	925.043	1413	40	TC03G012430_Tibouchina	1204	6	263 (153-1203)	113 (1-1165)	383 (154-2368)	20.0 (10.8-99.1)	0.218439	40	1,172 (186-1329)	659 (2-3323)	1,828 (242-4654)	90.3 (14.9-99.1)	0.973422
								TC03G012430_Transcriptome	1514	59	163 (123-759)	1,361 (17-1939)	1,522 (281-2068)	26.0 (10.5-43.7)	0.107662	40	664 (99-1413)	683 (1-4146)	1,302 (147-3526)	40.5 (10.6-81.5)	0.438573
TC03G023900	MarkerMiner	701.242	807	62	453.534	768	39	TC03G023900_Affzeli	729	62	704 (213-735)	2,090 (4-4154)	2,827 (218-4874)	95.0 (28.7-99)	0.965706	13	420 (81-735)	256 (3-1270)	858 (187-1996)	55.8 (10.8-98.8)	0.576132
								TC03G023900_Tibouchina	475	1	450 (411-489)	1,680 (594-2766)	2,133 (1008-3258)	86.0 (76.3-95.7)	0.947368	39	459 (192-768)	1,223 (113-3288)	2,071 (367-4242)	84.6 (37.3-95.7)	0.966316
TC03G025580	MarkerMiner	647.173	1230	62	766.671	915	40	TC03G025580_Memecylon_transcriptome_combo	1405	61	716 (78-1230)	753 (6-3776)	1,458 (129-4364)	51.2 (18.3-72.2)	0.509609	14	533 (270-633)	65 (1-190)	597 (280-823)	35.1 (18.9-40.6)	0.379359
								TC03G025580_Tibouchina	853	60	556 (69-852)	1,216 (61-3387)	1,765 (153-4194)	56.7 (21.2-99.6)	0.651817	40	808 (120-915)	936 (2-2198)	1,739 (122-3050)	90.8 (13.4-99.6)	0.947245
TC03G028600	MarkerMiner	553.216	990	62	547.141	1185	40	TC03G028600_Memecylon_transcriptome_combo	923	62	630 (99-990)	828 (24-3407)	1,477 (232-4397)	60.3 (11.1-86)	0.682557	37	250 (96-783)	195 (3-1038)	443 (162-1821)	24.2 (10-74)	0.270856
								TC03G028600_Tibouchina	971	13	225 (129-969)	528 (1-1564)	753 (130-2533)	20.3 (11.5-95.4)	0.23172	40	812 (180-1185)	1,078 (1-3822)	2,009 (181-5206)	73.4 (17-95.4)	0.836251
TC04G006100	MarkerMiner	797.773	1371	62	774.899	1326	40	TC04G006100_Memecylon_transcriptome_combo	1135	62	921 (276-1296)	1,808 (28-5706)	2,658 (352-6511)	74.4 (24-92.6)	0.811454	30	465 (81-1041)	166 (2-1556)	627 (83-2465)	42.0 (10.1-87.9)	0.409692
								TC04G006100_Tibouchina	1272	59	676 (117-1527)	1,813 (121-4975)	2,032 (307-5854)	43.6 (10.5-92.9)	0.531447	40	963 (138-1326)	810 (2-3154)	1,945 (202-5358)	69.9 (10.3-86.7)	0.757075
TC04G015820	MarkerMiner	1782.35	1965	62	610.709	1866	31	TC04G015820_Memecylon_transcriptome_combo	1875	62	1,781 (261-1884)	2,024 (0-6360)	3,770 (262-6486)	85.5 (13.4-90.2)	0.949867	31	611 (99-1866)	413 (1-1681)	1,005 (118-3361)	39.8 (10.2-87.7)	0.325867
								TC04G015820_Tibouchina	2065	NA	NA	NA	NA	NA	NA	NA	NA	NA	NA	NA	NA
TC04G019470	MarkerMiner	656.376	801	62	519.248	561	40	TC04G019470_Memecylon_transcriptome_combo	727	62	694 (207-801)	579 (1-2431)	1,266 (208-3232)	78.8 (25.6-82.9)	0.954608	7	427 (201-561)	17 (1-98)	444 (210-579)	51.3 (25.7-65.4)	0.587345
								TC04G019470_Tibouchina	552	7	160 (72-552)	263 (52-1172)	421 (152-1724)	26.9 (12.1-99.5)	0.289855	40	529 (204-552)	439 (2-1229)	969 (207-1778)	91.0 (35.7-99.5)	0.958333
TC04G026920	MarkerMiner	390.86	801	58	287.153	693	40	TC04G026920_Tibouchina	267	46	252 (129-267)	230 (70-548)	482 (222-815)	79.8 (38.2-98.9)	0.94382	40	261 (96-432)	549 (36-1360)	808 (192-1627)	90.2 (34.1-98.5)	0.977528
								TC04G026920_Transcriptome	877	57	492 (180-801)	53 (0-373)	541 (182-937)	42.1 (15.9-69.7)	0.561003	24	341 (132-693)	77 (0-801)	420 (185-1042)	28.4 (11.6-56.7)	0.388826
TC04G028160	MarkerMiner	900.742	954	62	733.872	1617	40	TC04G028160_Memecylon_transcriptome_combo	957	62	916 (216-954)	846 (3-1589)	1,762 (287-2543)	86.1 (21.8-90.3)	0.957158	38	378 (75-954)	170 (0-1670)	548 (77-2091)	36.5 (11.6-88.5)	0.394984
								TC04G028160_Tibouchina	1030	3	555 (162-1029)	444 (1-1469)	999 (163-2498)	51.2 (15-99.1)	0.538835	40	989 (213-1617)	653 (1-3913)	1,640 (214-5026)	88.9 (19.9-99)	0.960194
TC04G030490	MarkerMiner	662.384	1143	62	440.353	675	39	TC04G030490_Memecylon_transcriptome_combo	1183	61	829 (201-1143)	464 (2-1027)	1,292 (203-2074)	58.7 (16.4-77.9)	0.700761	10	284 (156-483)	59 (1-112)	342 (212-597)	21.9 (12.8-34.9)	0.240068
								TC04G030490_Tibouchina	525	60	483 (93-522)	1,880 (234-3413)	2,370 (401-3916)	76.3 (15-98.3)	0.92	39	457 (81-675)	1,016 (23-3028)	1,810 (196-4058)	82.3 (14.7-98.3)	0.870476
TC04G030670	MarkerMiner	544.5	978	62	713.271	1059	40	TC04G030670_Memecylon_transcriptome_combo	1078	62	803 (201-978)	1,123 (5-3419)	1,918 (206-4324)	68.3 (18.3-81.1)	0.744898	21	414 (132-1059)	168 (1-2734)	626 (180-4570)	35.5 (10.3-89.2)	0.384045
								TC04G030670_Tibouchina	831	56	265 (84-831)	187 (87-1356)	452 (229-2191)	26.5 (13.6-97.1)	0.318893	40	797 (156-984)	725 (28-2290)	1,532 (223-3968)	86.9 (17.4-97.1)	0.959085
TC05G003200	MarkerMiner	467.137	696	60	531.13	702	40	TC05G003200_Memecylon_transcriptome_combo	707	42	500 (135-696)	441 (86-1026)	939 (233-1722)	60.0 (17.5-82.4)	0.707214	20	452 (171-702)	109 (2-771)	553 (187-1377)	56.0 (21.8-87)	0.639321
								TC05G003200_Tibouchina	653	57	442 (192-651)	259 (8-1532)	703 (250-2090)	55.8 (25.4-97.7)	0.676876	40	555 (372-651)	597 (5-1673)	1,152 (436-2318)	78.3 (53.4-97.9)	0.849923
TC05G005750	MarkerMiner	647.984	1347	61	277.915	723	40	TC05G005750_Memecylon_transcriptome_combo	1355	61	1,083 (177-1347)	461 (16-1546)	1,509 (213-2791)	64.4 (11.2-78.6)	0.799262	34	319 (186-723)	19 (0-360)	332 (194-725)	18.3 (10.7-39.8)	0.235424
								TC05G005750_Tibouchina	257	59	185 (117-255)	619 (120-1497)	804 (293-1728)	62.0 (39.5-95.7)	0.719844	40	246 (102-363)	531 (40-1885)	779 (202-2140)	86.5 (37.4-95.7)	0.957198
TC05G008010	MarkerMiner	1482.06	3111	62	1357.19	2097	40	TC05G008010_Memecylon_transcriptome_combo	2429	62	2,070 (513-3111)	2,195 (78-3556)	4,186 (602-5948)	72.2 (19.8-83.8)	0.852203	40	740 (75-1902)	716 (1-3756)	1,391 (207-5058)	28.4 (10-68.1)	0.304652
								TC05G008010_Tibouchina	2073	33	394 (117-2043)	326 (0-4401)	722 (232-6444)	18.8 (10.6-92)	0.190063	40	1,957 (81-2097)	2,565 (23-4812)	3,795 (477-6848)	86.8 (16.5-96.3)	0.944042
TC05G022880	MarkerMiner	635.526	696	62	337.485	390	40	TC05G022880_Memecylon_transcriptome_combo	695	62	637 (180-696)	586 (5-1175)	1,223 (185-1871)	77.7 (25.2-84.6)	0.916547	22	231 (102-354)	113 (1-866)	345 (177-1154)	29.4 (12.8-49.4)	0.332374
								TC05G022880_Tibouchina	389	1	261 (135-387)	528 (86-970)	789 (221-1357)	61.4 (30.3-92.4)	0.670951	40	380 (318-390)	523 (1-1584)	901 (321-1968)	88.5 (73.2-92.4)	0.976864
TC05G024510	MarkerMiner	1345.24	1740	61	1265.77	2127	40	TC05G024510_Memecylon_transcriptome_combo	1747	61	1,406 (231-1740)	782 (26-2235)	2,162 (326-3104)	69.4 (12.7-85.7)	0.804808	40	1,012 (216-1713)	421 (0-1891)	1,402 (228-3604)	50.1 (11.3-84.2)	0.579279
								TC05G024510_Tibouchina	1559	5	362 (75-1557)	278 (1-1327)	640 (133-2884)	33.5 (14.7-95.5)	0.2322	40	1,508 (387-2127)	953 (5-5704)	2,446 (392-7832)	86.3 (21.8-95.5)	0.967287
TC05G027690	MarkerMiner	839.717	1092	62	700.892	1137	40	TC05G027690_Memecylon_transcriptome_combo	984	62	913 (279-1092)	3,459 (3-6342)	4,267 (282-7176)	86.4 (27.9-89.5)	0.927846	29	527 (72-906)	1,413 (2-3850)	1,575 (197-3954)	61.1 (10.2-89.5)	0.535569
								TC05G027690_Tibouchina	1022	12	320 (111-906)	454 (40-3310)	774 (254-4218)	31.5 (13.7-85.6)	0.313112	40	782 (219-1137)	1,288 (0-3818)	2,023 (219-4726)	69.2 (18.5-85.6)	0.765166
TC05G029300	MarkerMiner	1240.36	2175	62	1591.4	2028	40	TC05G029300_Memecylon_transcriptome_combo	2093	62	1,930 (309-2175)	1,558 (12-6375)	3,367 (447-8412)	85.2 (14.5-91.7)	0.922121	21	1,125 (105-2028)	329 (2-4451)	2,039 (214-5657)	56.1 (10-88)	0.537506
								TC05G029300_Tibouchina	1825	59	535 (66-1818)	430 (3-1377)	971 (103-3197)	26.7 (10.4-99)	0.293151	40	1,736 (189-1830)	2,359 (4-4804)	4,301 (193-8190)	89.1 (61.5-99)	0.951233
TC06G006880	MarkerMiner	1109.26	1332	62	1135.64	1698	40	TC06G006880_Memecylon_transcriptome_combo	1253	62	1,198 (294-1332)	783 (58-3815)	1,977 (403-5060)	87.3 (23.1-91.9)	0.956105	28	514 (90-1215)	136 (1-1387)	624 (123-2095)	46.2 (11.5-81.3)	0.410215
								TC06G006880_Tibouchina	1399	13	597 (138-1398)	290 (4-1224)	876 (155-2624)	39.3 (11.1-99.6)	0.426733	40	1,346 (408-1698)	679 (6-2531)	1,997 (411-3928)	90.4 (28.1-99.6)	0.962116
TC06G011670	MarkerMiner	554.38	741	60	480.504	738	40	TC06G011670_Tibouchina	691	59	431 (72-672)	646 (36-2265)	1,096 (226-3186)	51.8 (23.2-80.3)	0.623734	36	507 (78-690)	948 (5-3430)	1,477 (200-3648)	66.5 (10.6-92.8)	0.733719
								TC06G011670_Transcriptome	727	56	675 (297-741)	1,468 (1-2964)	1,914 (313-3348)	74.1 (34.1-81.3)	0.928473	40	461 (129-738)	389 (1-1906)	896 (184-3382)	53.4 (15.2-85.7)	0.634113
TC06G016050	MarkerMiner	502.758	705	62	265.47	678	40	TC06G016050_Tibouchina	319	1	231 (174-318)	660 (54-1350)	891 (228-1668)	68.5 (52-99.1)	0.724138	39	246 (84-318)	510 (43-1839)	757 (208-2157)	73.2 (25.4-99.1)	0.77116
								TC06G016050_Torricelli	522	62	505 (120-522)	977 (33-1777)	1,481 (233-2299)	94.7 (22.4-98.7)	0.967433	26	300 (105-678)	221 (3-1123)	521 (126-1627)	49.8 (17.2-98.3)	0.574713
								TC06G016050_Transcriptome	757	4	509 (171-705)	154 (40-267)	663 (211-972)	53.6 (19.2-74.1)	0.672391	2	410 (342-477)	78 (76-80)	492 (418-566)	43.4 (35.8-51)	0.541612
TC06G020780	MarkerMiner	349.091	762	42	359.93	804	33	TC06G020780_Transcriptome	1550	42	351 (96-762)	25 (0-533)	370 (97-1010)	18.0 (10.5-38.6)	0.226452	33	360 (129-804)	82 (0-477)	408 (189-834)	20.5 (10.2-40.5)	0.232258
TC07G000500	MarkerMiner	561.281	1230	61	652.509	996	40	TC07G000500_Tibouchina	932	61	653 (108-1230)	1,600 (57-4066)	2,265 (261-5038)	60.4 (10.5-98.5)	0.700644	39	744 (219-996)	764 (4-3305)	1,977 (292-4884)	74.5 (21.4-98.5)	0.798283
								TC07G000500_Transcriptome	1377	27	402 (72-846)	29 (0-396)	420 (74-1062)	23.7 (10-47.5)	0.291939	19	298 (135-543)	91 (1-97)	389 (225-633)	17.9 (11.7-31.1)	0.216412
TC07G000920	MarkerMiner	363	675	62	197.225	564	40	TC07G000920_Tibouchina	164	44	161 (141-162)	584 (144-1206)	745 (306-1368)	85.7 (73.8-98.8)	0.981707	40	161 (117-162)	525 (59-1359)	686 (221-1521)	92.7 (68.3-98.8)	0.981707
								TC07G000920_Torricelli_transcriptome_combo	526	62	513 (159-525)	815 (2-2970)	1,328 (241-3495)	87.1 (29.1-89.6)	0.975285	14	261 (90-564)	40 (0-379)	304 (90-579)	42.0 (16-73.7)	0.496198
								TC07G000920_Transcriptome	1558	8	440 (165-675)	33 (0-79)	473 (233-682)	22.7 (10.3-32)	0.282413	31	229 (81-309)	6 (0-160)	235 (83-313)	11.8 (10-15)	0.146983
TC07G011130	MarkerMiner	639.663	675	62	384.052	657	40	TC07G011130_Memecylon_transcriptome_combo	681	62	645 (150-675)	761 (80-2300)	1,398 (231-2917)	85.4 (21.6-90.1)	0.947137	19	251 (87-657)	129 (1-556)	380 (159-805)	32.9 (10.9-85.9)	0.368576
								TC07G011130_Tibouchina	418	1	290 (117-462)	1,815 (81-3548)	2,104 (198-4010)	55.6 (22.8-88.3)	0.69378	40	419 (114-633)	1,582 (51-4207)	2,003 (229-4615)	79.4 (22-92.6)	1.00239
TC08G013000	MarkerMiner	936.27	1041	62	823.996	1062	40	TC08G013000_Memecylon_transcriptome_combo	1042	62	976 (393-1041)	1,234 (244-1916)	2,208 (634-2957)	86.8 (37.4-92.9)	0.93666	38	712 (111-1062)	352 (3-1886)	1,067 (207-2945)	58.8 (10.1-87.6)	0.683301
								TC08G013000_Tibouchina	969	6	309 (135-966)	521 (6-1433)	831 (153-2401)	29.2 (12.2-96.8)	0.318885	40	922 (537-1059)	819 (74-3657)	1,738 (572-4652)	87.2 (50.6-96.8)	0.951496
TC09G004790	MarkerMiner	546.438	660	62	643.095	849	40	TC09G004790_Memecylon_transcriptome_combo	646	62	583 (141-636)	597 (2-1472)	1,180 (223-2102)	75.8 (21.8-83.5)	0.902477	20	215 (87-633)	97 (1-1348)	313 (185-1983)	28.4 (11.9-86.2)	0.332817
								TC09G004790_Tibouchina	844	52	505 (174-840)	299 (1-1620)	804 (255-2467)	47.9 (16.8-98.3)	0.598341	40	789 (405-849)	628 (109-1602)	1,422 (559-2449)	84.7 (44.2-98.3)	0.934834
TC09G007890	MarkerMiner	967.289	1590	60	1084.48	2517	40	TC09G007890_Memecylon_transcriptome_combo	1605	60	1,231 (261-1590)	1,084 (4-2367)	2,287 (265-3564)	62.5 (15.6-77.5)	0.766978	40	804 (117-2517)	678 (0-9619)	1,683 (186-12133)	39.4 (10-74.8)	0.500935
								TC09G007890_Tibouchina	1457	28	127 (78-1353)	253 (29-1237)	382 (155-2590)	52.2 (15.6-88.7)	0.0871654	40	1,341 (69-1872)	977 (2-5404)	2,295 (212-6598)	78.4 (12.2-88.7)	0.920384
TC09G009480	MarkerMiner	430.316	1065	61	774.83	1323	40	TC09G009480_Memecylon_transcriptome_combo	1425	61	584 (120-1065)	584 (3-2441)	1,159 (123-3026)	37.9 (20.7-65.6)	0.409825	40	449 (96-1323)	312 (0-1446)	759 (186-2769)	27.8 (11.6-82.4)	0.315088
								TC09G009480_Tibouchina	1276	54	213 (96-1275)	444 (7-4822)	659 (103-6104)	15.7 (10-98.2)	0.166928	40	1,095 (135-1278)	1,467 (2-4040)	3,047 (227-6610)	79.8 (10.1-98.2)	0.85815
TC09G010970	MarkerMiner	404.543	405	60	527.69	921	40	TC09G010970_Memecylon_transcriptome_combo	407	60	404 (342-405)	856 (200-1461)	1,262 (607-1868)	92.3 (80.3-93.6)	0.992629	10	259 (69-402)	99 (20-197)	358 (135-541)	62.0 (16.5-91.6)	0.636364
								TC09G010970_Tibouchina	750	NA	750 (750-750)	1,013 (1013-1013)	1,764 (1764-1764)	99.3 (99.3-99.3)	1	38	622 (171-921)	751 (2-2654)	1,533 (206-4118)	75.2 (21.2-99.3)	0.829333
								TC09G010970_Transcriptome	512	NA	NA	NA	NA	NA	NA	8	190 (75-504)	117 (0-891)	310 (158-1395)	32.2 (12.7-86.1)	0.371094
TC09G017950	MarkerMiner	914.097	1230	61	558.241	1533	38	TC09G017950_Tibouchina	1486	NA	NA	NA	NA	NA	NA	NA	NA	NA	NA	NA	NA
								TC09G017950_Transcriptome	2025	61	918 (204-1515)	1,244 (16-2034)	2,157 (220-2910)	39.0 (29.5-63.3)	0.453333	38	558 (105-1533)	360 (0-3687)	916 (206-4872)	25.3 (10-64.7)	0.275556
TC09G025650	MarkerMiner	141.165	603	60	557.166	966	40	TC09G025650_Memecylon_transcriptome_combo	743	60	121 (75-603)	1,080 (2-1726)	1,182 (153-1871)	14.8 (10.1-66.5)	0.162853	39	359 (135-810)	610 (3-3289)	940 (195-3964)	41.6 (16-83.7)	0.483176
								TC09G025650_Tibouchina	927	17	310 (150-798)	321 (61-1251)	634 (304-2055)	28.8 (13.3-81.9)	0.334412	38	753 (195-966)	1,491 (2-3727)	2,239 (197-4538)	74.7 (19.5-82)	0.812298
TC09G026260	MarkerMiner	366.875	660	60	462.495	693	40	TC09G026260_Memecylon_transcriptome_combo	612	60	534 (192-657)	718 (59-1444)	1,249 (251-1966)	74.7 (22.2-82.2)	0.872549	18	192 (63-486)	101 (1-1435)	293 (136-1921)	24.2 (10.9-72.9)	0.313725
								TC09G026260_Tibouchina	707	47	162 (78-759)	402 (0-1899)	555 (78-2577)	17.7 (10-84.9)	0.229137	40	552 (195-693)	619 (0-2376)	1,174 (197-2966)	73.2 (26.9-81.6)	0.780764
TC09G026350	MarkerMiner	718.02	771	62	839.637	1176	40	TC09G026350_Memecylon_transcriptome_combo	1080	62	744 (231-771)	862 (3-2388)	1,606 (366-2985)	63.3 (20.3-65.7)	0.688889	23	417 (72-1098)	178 (2-2965)	596 (81-4068)	42.5 (12.8-87.5)	0.386111
								TC09G026350_Tibouchina	996	6	382 (144-993)	293 (63-1317)	674 (207-2310)	35.4 (13.3-97.5)	0.383534	40	959 (261-1176)	703 (2-3027)	1,691 (310-4642)	86.2 (23.1-97.3)	0.962851
TC09G034320	MarkerMiner	1348.98	2598	62	1170.77	2190	40	TC09G034320_Memecylon_transcriptome_combo	2264	62	2,072 (84-2601)	5,388 (29-9506)	7,353 (242-12111)	82.8 (11-88.7)	0.915194	40	862 (75-2190)	715 (1-5716)	1,542 (95-7249)	36.1 (10.4-87.7)	0.380742
								TC09G034320_Tibouchina	1711	59	598 (126-1713)	649 (4-4309)	1,236 (283-6394)	30.7 (10.8-98)	0.349503	40	1,456 (330-2142)	1,169 (31-4476)	3,371 (411-9540)	78.2 (18.2-98)	0.850964
4471	Angiosperm 353	216.396	387	60	180.628	387	15	4471_IDAU	828	60	215 (72-387)	751 (54-1513)	961 (126-1482)	22.0 (12.6-38.9)	0.259662	15	181 (69-387)	358 (74-1132)	539 (188-1519)	18.9 (12-38.3)	0.218599
4691	Angiosperm 353	312.942	468	54	292.312	498	7	4691_IDAU	546	54	312 (219-468)	508 (19-868)	823 (250-1309)	45.7 (31.6-65.4)	0.571429	7	292 (198-498)	148 (1-301)	441 (214-793)	41.7 (29.8-68.8)	0.534799
4724	Angiosperm 353	154.965	270	61	234.924	282	40	4724_Affzeli	168	61	166 (150-168)	803 (1-1703)	969 (154-1871)	97.4 (86.9-100)	0.988095	11	159 (120-168)	209 (50-611)	368 (203-773)	84.2 (55-99.4)	0.946429
								4724_AWJM	693	NA	NA	NA	NA	NA	NA	NA	NA	NA	NA	NA	NA
								4724_Brachyotum	283	16	111 (81-282)	329 (40-1639)	440 (121-1921)	35.3 (25.8-95.8)	0.392226	40	276 (105-282)	673 (76-1746)	949 (211-2028)	91.9 (33.9-96.5)	0.975265
								4724_Tibouchina	138	NA	123 (123-123)	139 (139-139)	262 (262-262)	87.7 (87.7-87.7)	0.891304	12	101 (69-138)	184 (21-426)	285 (148-564)	68.2 (49.3-96.4)	0.731884
4744	Angiosperm 353	NA	0	0	NA	0	0	4744_ARYD	258	NA	NA	NA	NA	NA	NA	NA	NA	NA	NA	NA	NA
4757	Angiosperm 353	175.573	345	60	177	177	4	4757_Affzeli	177	60	176 (132-177)	840 (2-1402)	1,016 (155-1579)	96.2 (73.4-98.9)	0.99435	3	177 (177-177)	378 (57-996)	555 (234-1173)	94.2 (88.7-97.2)	1
								4757_BZDF	633	11	172 (96-345)	242 (55-535)	414 (163-766)	21.9 (12-44.2)	0.271722	1	177 (177-177)	82 (82-82)	259 (259-259)	20.3 (20.3-20.3)	0.279621
4793	Angiosperm 353	196.5	402	52	NA	0	0	4793_IDAU	1245	52	200 (135-402)	125 (9-179)	325 (176-473)	12.6 (10.9-24.8)	0.160643	NA	NA	NA	NA	NA	NA
4796	Angiosperm 353	NA	0	0	NA	0	0	4796_LVUS	933	NA	NA	NA	NA	NA	NA	NA	NA	NA	NA	NA	NA
4802	Angiosperm 353	122.645	141	61	161.497	171	40	4802_Tibouchina	163	61	123 (96-162)	798 (11-1452)	921 (107-1566)	63.4 (52.8-98.8)	0.754601	40	162 (135-162)	529 (32-1537)	690 (194-1699)	91.8 (72.3-98.8)	0.993865
								4802_UAXP	672	NA	NA	NA	NA	NA	NA	2	149 (126-171)	172 (156-187)	320 (282-358)	18.4 (16.1-20.6)	0.221726
4806	Angiosperm 353	NA	0	0	116.33	318	31	4806_DZLN	549	NA	NA	NA	NA	NA	NA	31	116 (84-318)	150 (60-592)	266 (144-910)	15.6 (13.3-42.6)	0.211293
4848	Angiosperm 353	258.375	591	58	168.745	312	40	4848_BZDF	1644	57	286 (87-591)	402 (70-868)	688 (157-1297)	15.4 (10.2-27.3)	0.173966	2	210 (171-249)	15 (0-30)	225 (201-249)	11.3 (11.3-11.3)	0.127737
								4848_Tibouchina	181	24	144 (114-180)	522 (39-1307)	666 (153-1487)	70.4 (56.4-98.3)	0.79558	40	168 (159-312)	408 (53-1410)	577 (233-1590)	85.5 (50-98.3)	0.928177
4889	Angiosperm 353	NA	0	0	NA	0	0	4889_BZDF	405	NA	NA	NA	NA	NA	NA	NA	NA	NA	NA	NA	NA
4890	Angiosperm 353	164.143	192	7	119.571	159	5	4890_IMZV	573	6	160 (144-192)	100 (60-159)	260 (227-321)	22.0 (19.9-25.9)	0.279232	NA	NA	NA	NA	NA	NA
								4890_Tibouchina1	159	1	159 (159-159)	463 (85-840)	622 (244-999)	91.6 (88.1-95)	1	3	159 (159-159)	191 (68-303)	350 (227-462)	91.4 (86.2-95)	1
								4890_Tibouchina2	123	NA	81 (81-81)	1,036 (1036-1036)	1,117 (1117-1117)	61.8 (61.8-61.8)	0.658537	3	90 (81-93)	387 (109-968)	477 (202-1049)	60.3 (59.8-61.8)	0.731707
4932	Angiosperm 353	449.171	510	62	338.197	645	40	4932_HYZL	999	2	332 (264-399)	270 (260-280)	602 (524-679)	26.1 (21.1-31.1)	0.332332	29	228 (81-645)	305 (4-634)	533 (193-1203)	19.8 (12.6-51.3)	0.228228
								4932_Memecylon_combo	478	62	453 (273-501)	1,385 (58-2834)	1,838 (395-3335)	92.7 (55.9-97.7)	0.947699	36	378 (81-477)	710 (48-1479)	1,089 (208-1953)	69.0 (15.3-89.9)	0.790795
								4932_Tibouchina	381	9	360 (315-378)	264 (60-971)	624 (375-1346)	83.3 (72.2-97.4)	0.944882	40	373 (234-378)	657 (20-1569)	1,031 (304-1945)	92.2 (56-97.4)	0.979003
4942	Angiosperm 353	165.286	492	58	172.13	405	40	4942_HYZL	582	26	126 (57-492)	427 (107-1059)	556 (164-1490)	28.1 (10.5-66.8)	0.216495	12	112 (57-405)	228 (80-735)	340 (140-1131)	46.9 (38.2-55.3)	0.19244
								4942_Tibouchina	186	58	177 (159-180)	680 (90-1383)	858 (267-1545)	77.5 (72.7-87.1)	0.951613	40	181 (150-186)	555 (15-1541)	736 (194-1718)	91.9 (76.3-97.3)	0.973118
4951	Angiosperm 353	153	153	1	NA	0	0	4951_JKNQ	570	1	153 (153-153)	115 (115-115)	268 (268-268)	18.9 (18.9-18.9)	0.268421	NA	NA	NA	NA	NA	NA
4992	Angiosperm 353	275.575	528	59	267.493	276	40	4992_Tibouchina	273	59	268 (63-276)	546 (92-1327)	819 (155-1608)	76.1 (20.1-92.4)	0.981685	40	268 (99-276)	675 (72-1521)	946 (177-1802)	88.3 (35.9-94.6)	0.981685
								4992_ZINQ	1929	11	291 (138-462)	143 (36-241)	423 (192-641)	16.8 (14.5-18.7)	0.150855	NA	NA	NA	NA	NA	NA
5032	Angiosperm 353	NA	0	0	117.75	126	4	5032_BCAA	912	NA	NA	NA	NA	NA	NA	NA	NA	NA	NA	NA	NA
								5032_Tibouchina	229	NA	117 (117-117)	1,323 (1323-1323)	1,440 (1440-1440)	50.2 (50.2-50.2)	0.510917	4	118 (114-126)	564 (186-1052)	682 (300-1169)	45.0 (40.7-50.2)	0.515284
5034	Angiosperm 353	124	162	3	111.08	132	37	5034_LJQF	621	3	124 (96-162)	325 (156-496)	449 (270-658)	15.2 (12.1-19.1)	0.199678	NA	NA	NA	NA	NA	NA
								5034_Tibouchina	133	NA	132 (132-132)	1,247 (1247-1247)	1,379 (1379-1379)	95.5 (95.5-95.5)	0.992481	37	111 (87-132)	467 (8-1314)	579 (101-1425)	73.6 (56.4-95.5)	0.834586
5064	Angiosperm 353	184.8	216	5	168	168	1	5064_CRNC	216	5	185 (105-216)	172 (2-416)	357 (107-632)	82.9 (46.3-100)	0.856481	1	168 (168-168)	20 (20-20)	188 (188-188)	72.2 (72.2-72.2)	0.777778
5090	Angiosperm 353	249	270	3	182.7	270	9	5090_BZDF	498	3	239 (207-270)	307 (119-495)	546 (326-765)	39.2 (34.7-43.7)	0.47992	9	183 (138-270)	160 (45-423)	343 (213-683)	29.5 (22.7-42.5)	0.36747
5104	Angiosperm 353	NA	0	0	NA	0	0	5104_LJQF	417	NA	NA	NA	NA	NA	NA	NA	NA	NA	NA	NA	NA
5116	Angiosperm 353	178	180	60	190.273	213	40	5116_Affzelli	180	60	181 (120-315)	855 (104-1558)	1,034 (224-1738)	98.2 (48-100)	1.00556	22	163 (75-180)	209 (14-1272)	372 (188-1449)	83.2 (38.9-100)	0.905556
								5116_LAPO	1035	NA	NA	NA	NA	NA	NA	NA	NA	NA	NA	NA	NA
								5116_Tibouchina	213	1	141 (72-210)	609 (4-1214)	750 (76-1424)	66.0 (33.8-98.1)	0.661972	40	201 (99-213)	528 (40-1412)	730 (196-1600)	86.7 (44.6-98.1)	0.943662
5123	Angiosperm 353	122.898	126	58	NA	0	0	5123_BZDF	768	58	123 (120-126)	208 (117-257)	331 (240-380)	13.0 (12.7-13.1)	0.160156	NA	NA	NA	NA	NA	NA
5138	Angiosperm 353	323.118	447	17	156	258	8	5138_WMUK	528	17	323 (195-447)	396 (120-728)	719 (330-1175)	49.2 (29.4-67.6)	0.611742	8	156 (93-258)	191 (97-368)	347 (190-525)	24.0 (14.8-38.4)	0.295455
5162	Angiosperm 353	NA	0	0	177.204	282	32	5162_ARYD	1416	NA	87 (87-87)	188 (175-195)	275 (262-282)	NA	0.0614407	3	180 (150-192)	57 (11-75)	237 (194-267)	10.5 (10.2-10.8)	0.127119
								5162_Brachyotum	185	NA	183 (183-183)	845 (845-845)	1,028 (1028-1028)	78.2 (78.2-78.2)	0.989189	32	177 (90-282)	546 (6-1580)	725 (96-1763)	77.1 (36.8-84.3)	0.956757
5163	Angiosperm 353	210.719	237	60	297.423	396	40	5163_HKMQ	981	20	167 (96-174)	242 (153-497)	409 (288-671)	15.2 (13.4-15.6)	0.170234	1	384 (384-384)	742 (742-742)	1,126 (1126-1126)	31.6 (31.6-31.6)	0.391437
								5163_Tibouchina	323	60	224 (126-321)	829 (150-1481)	1,053 (276-1709)	64.2 (36.5-98.1)	0.693498	40	297 (153-396)	567 (27-1764)	866 (212-2084)	86.5 (44.6-97.8)	0.919505
5177	Angiosperm 353	NA	0	0	102	102	2	5177_Tibouchina_appended	202	NA	102 (102-102)	433 (433-433)	535 (535-535)	48.5 (48.5-48.5)	0.50495	2	102 (102-102)	174 (9-339)	276 (111-441)	48.5 (47-50)	0.50495
								5177_YHLF	615	NA	NA	NA	NA	NA	NA	NA	NA	NA	NA	NA	NA
5188	Angiosperm 353	134.647	237	11	127.2	258	33	5188_HKMQ	576	11	133 (75-237)	220 (107-361)	354 (218-594)	19.3 (10.1-33.8)	0.230903	33	127 (75-258)	202 (45-560)	330 (195-818)	17.3 (10-35.2)	0.220486
								5188_Tibouchina	183	NA	99 (99-99)	303 (303-303)	402 (402-402)	50.8 (50.8-50.8)	0.540984	1	105 (105-105)	363 (363-363)	468 (468-468)	53.0 (53-53)	0.57377
5206	Angiosperm 353	171.672	249	61	305.831	390	40	5206_Tibouchina	390	7	191 (84-384)	411 (120-1190)	602 (246-1574)	44.0 (19.2-96.7)	0.489744	40	367 (216-390)	504 (24-1594)	871 (269-1981)	87.7 (52.1-97.2)	0.941026
								5206_Torricelli	174	61	172 (96-174)	896 (61-1631)	1,068 (184-1805)	98.2 (53.4-100)	0.988506	24	149 (66-174)	187 (46-441)	336 (189-615)	78.8 (33.3-100)	0.856322
								5206_WAXR	537	10	154 (87-204)	145 (130-187)	299 (220-391)	23.9 (14.3-29.9)	0.286778	4	158 (129-186)	142 (123-191)	301 (253-341)	25.1 (20.5-29.8)	0.294227
5220	Angiosperm 353	194.839	195	61	197.396	306	40	5220_BZDF	585	NA	NA	NA	NA	NA	NA	1	306 (306-306)	864 (864-864)	1,170 (1170-1170)	39.8 (39.8-39.8)	0.523077
								5220_Tibouchina	226	NA	225 (225-225)	1,090 (1090-1090)	1,315 (1315-1315)	86.2 (86.2-86.2)	0.995575	40	199 (78-225)	525 (50-1638)	725 (184-1862)	69.3 (32.3-86.2)	0.880531
								5220_Torricelli	195	61	195 (192-195)	876 (43-1602)	1,071 (238-1797)	98.5 (93.8-99.5)	1	17	184 (144-195)	173 (26-549)	357 (194-738)	81.5 (65.6-99.5)	0.94359
5260	Angiosperm 353	NA	0	0	128.478	168	15	5260_ARYD	282	NA	NA	NA	NA	NA	NA	15	128 (84-168)	191 (85-472)	319 (184-637)	37.2 (25.5-48.9)	0.453901
5264	Angiosperm 353	251.543	555	60	207.015	402	40	5264_Memecylon_combo	447	59	295 (102-555)	1,628 (89-3563)	1,920 (236-3887)	58.3 (20.9-98.9)	0.659955	2	252 (225-279)	538 (23-1052)	792 (248-1336)	51.1 (50.1-52.1)	0.563758
								5264_Tibouchina	403	5	161 (93-402)	688 (56-2815)	849 (155-3218)	35.7 (19.9-92.6)	0.399504	39	229 (111-402)	621 (34-2612)	850 (145-3014)	48.7 (23.3-92.8)	0.568238
								5264_UPZX	1515	58	214 (105-357)	337 (122-615)	550 (254-927)	12.6 (10-18.6)	0.141254	22	152 (75-306)	191 (42-533)	343 (117-746)	12.3 (10-15.3)	0.10033
5271	Angiosperm 353	204.967	399	59	NA	0	0	5271_HKMQ	591	59	204 (102-399)	349 (6-1707)	551 (168-2088)	27.3 (14.6-51.7)	0.345178	NA	NA	NA	NA	NA	NA
5273	Angiosperm 353	260.276	327	40	117	117	1	5273_YHLF	978	40	260 (195-327)	90 (1-160)	350 (241-439)	19.8 (15.3-24.5)	0.265849	1	117 (117-117)	143 (143-143)	260 (260-260)	NA	0.119632
5296	Angiosperm 353	NA	0	0	NA	0	0	5296_GTSV	1053	NA	NA	NA	NA	NA	NA	NA	NA	NA	NA	NA	NA
5318	Angiosperm 353	165.638	393	17	111.054	321	21	5318_LVUS	603	17	164 (78-393)	363 (87-699)	527 (165-1035)	22.8 (10.8-53.5)	0.271973	4	135 (69-321)	310 (118-550)	445 (226-872)	22.4 (10.1-42)	0.223881
								5318_Tibouchina	148	NA	135 (135-135)	879 (879-879)	1,014 (1014-1014)	90.5 (90.5-90.5)	0.912162	19	108 (75-147)	364 (80-1125)	474 (182-1240)	64.7 (44.6-92.6)	0.72973
5326	Angiosperm 353	365.447	504	62	476.912	1182	40	5326_BZDF	1407	NA	534 (534-534)	199 (199-199)	733 (733-733)	30.2 (30.2-30.2)	0.379531	33	488 (111-1182)	193 (0-994)	624 (189-1525)	27.5 (10-62.6)	0.346837
								5326_Tibouchina	524	15	264 (75-504)	182 (12-1236)	454 (207-1734)	47.4 (12.8-94.8)	0.503817	40	487 (207-522)	339 (0-1513)	827 (219-2034)	88.9 (38.7-96.4)	0.929389
								5326_Torricelli	396	62	390 (228-396)	954 (2-1973)	1,340 (232-2220)	96.9 (56.6-99.2)	0.984848	16	361 (288-396)	145 (20-536)	506 (353-899)	89.6 (71.5-99.2)	0.911616
5328	Angiosperm 353	216.13	288	62	235.94	288	40	5328_Affzelli	288	62	286 (213-288)	911 (1-1609)	1,198 (265-1897)	98.1 (73.3-99.3)	0.993056	22	270 (144-288)	214 (4-976)	484 (230-1264)	84.7 (43.4-99.3)	0.9375
								5328_Brachyotum	234	60	141 (78-255)	245 (2-1159)	387 (80-1377)	46.8 (25.5-84.7)	0.602564	40	226 (102-255)	429 (14-1368)	656 (204-1560)	78.8 (34.5-88.5)	0.965812
								5328_ZINQ	495	2	276 (276-276)	3 (3-3)	279 (279-279)	43.8 (43.8-43.8)	0.557576	3	209 (201-219)	5 (1-10)	214 (210-220)	31.8 (30.5-33.9)	0.422222
5333	Angiosperm 353	236.8	372	8	NA	0	0	5333_BZDF	1848	8	237 (174-372)	11 (1-60)	248 (188-377)	11.7 (10.1-14.8)	0.128247	NA	NA	NA	NA	NA	NA
5335	Angiosperm 353	151.9	300	28	113.25	129	2	5335_ZINQ	876	28	153 (111-300)	475 (160-740)	646 (271-1040)	14.1 (10.5-27.5)	0.174658	2	113 (108-129)	108 (89-144)	221 (205-252)	10.5 (10.1-11.6)	0.128995
5339	Angiosperm 353	128.032	129	60	192.633	237	40	5339_IDAU	1551	1	81 (81-81)	224 (224-224)	305 (305-305)	NA	0.0522244	NA	NA	NA	NA	NA	NA
								5339_Tibouchina	239	NA	237 (237-237)	1,438 (1438-1438)	1,675 (1675-1675)	94.6 (94.6-94.6)	0.991632	40	230 (78-237)	662 (90-1569)	893 (217-1806)	85.9 (31.4-94.6)	0.962343
								5339_Torricelli	129	60	129 (108-129)	998 (152-1676)	1,126 (260-1805)	98.3 (82.2-99.2)	1	24	123 (81-129)	235 (117-826)	359 (216-955)	84.6 (55.8-93.8)	0.953488
5343	Angiosperm 353	425.011	507	60	413	432	40	5343_Tibouchina	432	60	427 (177-507)	574 (2-1366)	1,003 (344-2088)	82.7 (34.7-99.3)	0.988426	40	413 (105-432)	517 (3-1701)	932 (108-2133)	88.9 (23.4-99.3)	0.956019
								5343_UPZX	483	2	219 (219-219)	22 (22-22)	241 (241-241)	34.8 (34.8-34.8)	0.453416	1	258 (258-258)	16 (16-16)	274 (274-274)	42.8 (42.8-42.8)	0.534161
5347	Angiosperm 353	174	174	1	180.584	219	28	5347_BZDF	219	1	197 (174-219)	92 (86-97)	288 (271-305)	71.3 (63.3-79.2)	0.899543	28	181 (138-219)	112 (46-200)	293 (184-419)	62.8 (46.5-79.6)	0.826484
5348	Angiosperm 353	NA	0	0	NA	0	0	5348_BZDF	522	NA	NA	NA	NA	NA	NA	NA	NA	NA	NA	NA	NA
5354	Angiosperm 353	NA	0	0	NA	0	0	5354_VDKG	453	NA	NA	NA	NA	NA	NA	NA	NA	NA	NA	NA	NA
5355	Angiosperm 353	201	201	1	NA	0	0	5355_HKMQ	300	1	201 (201-201)	59 (59-59)	260 (260-260)	52.2 (52.2-52.2)	0.67	NA	NA	NA	NA	NA	NA
5366	Angiosperm 353	90.3243	288	57	127.467	132	40	5366_QSKP	1056	39	84 (69-288)	181 (75-262)	265 (198-550)	14.4 (10.3-20.1)	0.0795455	NA	NA	NA	NA	NA	NA
								5366_Tibouchina	132	56	95 (78-135)	732 (6-1261)	828 (84-1379)	63.2 (49.6-98.5)	0.719697	40	127 (93-132)	627 (72-2031)	754 (201-2139)	89.0 (65.9-98.5)	0.962121
5398	Angiosperm 353	283.132	486	62	277.516	360	40	5398_IDAU	1185	55	262 (141-486)	407 (97-1137)	673 (238-1623)	20.8 (13.4-34.7)	0.221097	3	165 (141-213)	194 (137-278)	359 (278-491)	14.4 (14.4-14.4)	0.139241
								5398_Tibouchina	292	60	241 (144-291)	808 (60-1580)	1,050 (207-1871)	72.2 (43.5-97.9)	0.825342	40	276 (138-291)	866 (104-2093)	1,142 (257-2384)	91.1 (44.9-97.9)	0.945205
								5398_Torricellii	360	62	343 (75-438)	1,708 (130-2558)	2,051 (205-2918)	92.8 (20.6-98.6)	0.952778	40	280 (90-360)	754 (102-2424)	1,034 (210-2784)	68.1 (22.8-90.8)	0.777778
5406	Angiosperm 353	400.659	933	61	586.616	930	40	5406_BCAA	1458	24	311 (63-933)	404 (30-1313)	712 (133-2121)	26.9 (10.3-53.3)	0.213306	11	266 (126-432)	153 (60-407)	410 (205-677)	15.5 (13-24.8)	0.182442
								5406_Memecylon_combo	543	61	520 (99-543)	2,429 (87-4012)	2,948 (186-4555)	86.5 (17.8-91.5)	0.957643	40	340 (93-546)	769 (20-3089)	1,108 (206-3629)	51.1 (15.8-88.7)	0.626151
								5406_Tibouchina	928	61	310 (84-927)	1,385 (44-5444)	1,694 (140-5852)	29.0 (10.3-96.1)	0.334052	40	864 (177-930)	3,093 (29-8543)	3,994 (215-10229)	85.7 (16.6-96.1)	0.931034
5421	Angiosperm 353	NA	0	0	144.768	156	40	5421_Tibouchina	156	NA	156 (156-156)	1,005 (1005-1005)	1,161 (1161-1161)	100.0 (100-100)	1	40	156 (102-156)	478 (78-1164)	633 (196-1320)	96.0 (64.7-100)	1
								5421_TZWR	939	NA	NA	NA	NA	NA	NA	19	122 (60-141)	434 (112-924)	557 (184-1065)	12.7 (10.6-12.9)	0.129925
5426	Angiosperm 353	336.963	645	62	426.954	501	40	5426_Affzelli	213	60	178 (93-303)	324 (60-1327)	499 (159-1540)	79.3 (43.2-97.7)	0.835681	1	213 (213-213)	103 (103-103)	316 (316-316)	87.8 (87.8-87.8)	1
								5426_ROLB	1440	NA	NA	NA	NA	NA	NA	NA	NA	NA	NA	NA	NA
								5426_Tibouchina	459	2	291 (96-459)	589 (13-1581)	880 (268-2040)	60.2 (18.3-98.3)	0.633987	40	452 (261-459)	803 (4-1860)	1,255 (265-2319)	92.3 (53.2-98.3)	0.984749
								5426_Torricelli	501	62	491 (189-645)	1,665 (46-3372)	2,151 (235-3873)	95.2 (36.9-99.4)	0.98004	40	400 (162-501)	429 (1-1252)	827 (184-1741)	70.3 (27.5-98.8)	0.798403
5427	Angiosperm 353	173.818	189	44	146.322	300	38	5427_ARYD	813	44	174 (81-189)	82 (36-132)	255 (149-308)	17.1 (11.7-18.6)	0.214022	9	122 (96-300)	159 (96-473)	281 (192-773)	16.3 (11.7-29.2)	0.150062
								5427_Tibouchina	157	NA	135 (135-135)	18 (18-18)	153 (153-153)	83.4 (83.4-83.4)	0.859873	38	149 (108-276)	329 (19-1142)	477 (164-1286)	82.5 (43.4-93)	0.949045
5428	Angiosperm 353	NA	0	0	NA	0	0	5428_BZDF	558	NA	NA	NA	NA	NA	NA	NA	NA	NA	NA	NA	NA
5434	Angiosperm 353	265.694	372	62	264.213	564	39	5434_Brachyotum	249	60	206 (96-327)	843 (7-1455)	1,048 (103-1665)	72.1 (36.1-95.6)	0.827309	38	228 (93-255)	674 (2-2210)	902 (134-2459)	86.2 (35.3-96.4)	0.915663
								5434_Torricelli	324	62	322 (171-372)	975 (107-3137)	1,295 (374-3461)	97.7 (51.2-99.7)	0.993827	38	299 (117-324)	258 (1-1107)	557 (186-1431)	81.2 (30.9-99.4)	0.92284
								5434_UVDC	663	NA	NA	NA	NA	NA	NA	3	266 (189-564)	172 (21-516)	438 (210-1080)	33.5 (23.7-68.2)	0.401207
5449	Angiosperm 353	227.39	393	61	288.382	465	40	5449_Affzelli	189	61	188 (138-189)	926 (30-1666)	1,114 (219-1855)	97.0 (71.4-98.9)	0.994709	6	168 (105-189)	160 (65-353)	329 (224-542)	84.1 (47.6-98.9)	0.888889
								5449_AXNH	1050	51	144 (81-309)	131 (65-302)	275 (199-556)	11.8 (10.1-23.3)	0.137143	37	148 (84-465)	249 (85-904)	397 (190-1054)	13.1 (10-35.1)	0.140952
								5449_Tibouchina	419	45	359 (81-417)	623 (65-1262)	981 (152-1679)	71.7 (17.7-94.7)	0.856802	40	413 (132-423)	595 (83-1936)	1,008 (310-2353)	89.2 (30.8-95)	0.98568
5454	Angiosperm 353	192.934	738	60	215.57	363	40	5454_Tibouchina	325	45	185 (183-324)	744 (45-1429)	929 (228-1671)	48.5 (47.4-97.8)	0.569231	40	311 (150-363)	664 (13-1483)	975 (163-1804)	88.3 (42.2-97.5)	0.956923
								5454_ZINQ	1164	59	200 (75-738)	334 (98-765)	519 (206-1401)	19.3 (11.4-46.4)	0.171821	35	113 (87-246)	195 (93-650)	309 (183-896)	13.8 (12.6-17.3)	0.097079
5460	Angiosperm 353	109.227	111	3	NA	0	0	5460_GTSV	390	3	109 (96-111)	155 (127-180)	264 (238-285)	20.6 (18.3-21.2)	0.279487	NA	NA	NA	NA	NA	NA
5463	Angiosperm 353	188.355	354	60	273.719	312	40	5463_ROLB	498	NA	306 (306-306)	268 (268-268)	574 (574-574)	48.8 (48.8-48.8)	0.614458	4	186 (156-306)	103 (56-209)	289 (212-515)	29.5 (24.5-48.8)	0.373494
								5463_Tibouchina	313	1	299 (285-312)	771 (72-1470)	1,071 (359-1782)	91.1 (83.4-98.7)	0.955272	40	298 (171-312)	465 (18-2129)	764 (212-2438)	86.0 (50.8-98.7)	0.952077
								5463_Torricelli	186	60	187 (168-354)	874 (38-1712)	1,059 (218-1898)	97.1 (52-99.5)	1.00538	10	159 (84-186)	165 (10-1050)	324 (136-1218)	81.3 (41.4-98.9)	0.854839
5464	Angiosperm 353	114.3	174	10	NA	0	0	5464_IDAU	930	10	114 (102-174)	192 (68-469)	306 (170-622)	14.6 (13.5-15.6)	0.122581	NA	NA	NA	NA	NA	NA
5469	Angiosperm 353	141.236	180	60	293.12	597	40	5469_Affzelli	153	60	152 (141-153)	867 (2-1999)	1,020 (155-2152)	97.9 (90.2-98.7)	0.993464	13	152 (141-153)	234 (62-901)	386 (215-1054)	97.4 (90.2-98.7)	0.993464
								5469_IMZV	579	11	131 (93-180)	138 (94-187)	269 (246-296)	17.2 (12.4-23.2)	0.226252	2	294 (282-306)	194 (191-197)	488 (479-497)	38.1 (36.5-39.6)	0.507772
								5469_Tibouchina	380	19	114 (72-375)	316 (46-1361)	431 (118-1736)	26.7 (16.6-94.2)	0.3	40	316 (63-597)	621 (1-1873)	938 (67-2242)	65.5 (16.6-95.3)	0.831579
5477	Angiosperm 353	433.667	624	60	435.964	702	40	5477_Brachyotum	671	10	178 (111-651)	236 (46-2159)	415 (194-2812)	22.7 (14.3-86.8)	0.265276	39	445 (69-651)	1,108 (3-2944)	1,556 (72-3576)	58.4 (10.1-86.8)	0.663189
								5477_SWGX	627	60	548 (156-624)	1,398 (290-2432)	1,942 (503-2663)	77.0 (22.5-88.5)	0.874003	40	373 (66-627)	1,262 (34-4124)	1,641 (100-4856)	53.0 (12-91.4)	0.594896
								5477_Tibouchina	703	26	204 (102-702)	617 (135-4373)	821 (291-5075)	25.6 (12.7-93.8)	0.290185	40	488 (90-702)	1,234 (61-4557)	1,716 (220-5259)	58.3 (11.8-93.9)	0.694168
5489	Angiosperm 353	NA	0	0	75	75	3	5489_BZDF	966	NA	NA	NA	NA	NA	NA	NA	NA	NA	NA	NA	NA
								5489_Tibouchina	125	NA	75 (75-75)	878 (878-878)	953 (953-953)	56.8 (56.8-56.8)	0.6	3	75 (75-75)	558 (260-858)	633 (335-933)	54.7 (53.6-56.8)	0.6
5513	Angiosperm 353	129.058	138	48	127.5	195	2	5513_VDKG	801	48	132 (90-342)	154 (100-263)	285 (227-593)	13.0 (10.8-30.1)	0.164794	2	128 (87-195)	121 (104-143)	248 (218-327)	12.9 (11.5-17)	0.1598
5531	Angiosperm 353	102.75	231	4	99	99	1	5531_IMZV	396	4	104 (60-231)	210 (128-396)	313 (188-627)	20.8 (12.6-45.5)	0.262626	1	99 (99-99)	156 (156-156)	255 (255-255)	20.0 (20-20)	0.25
5536	Angiosperm 353	NA	0	0	NA	0	0	5536_CJGZ	375	NA	NA	NA	NA	NA	NA	NA	NA	NA	NA	NA	NA
5554	Angiosperm 353	186.132	243	60	230.292	354	40	5554_ROLB	804	NA	NA	NA	NA	NA	NA	2	221 (201-231)	42 (22-111)	263 (244-312)	22.3 (19.1-23.5)	0.274876
								5554_Tibouchina	244	60	187 (132-243)	776 (20-1562)	962 (152-1805)	68.3 (48-97.1)	0.766393	40	231 (102-354)	577 (64-2546)	826 (202-3002)	88.3 (41-97.1)	0.946721
5578	Angiosperm 353	NA	0	0	NA	0	0	5578_IDAU	198	NA	NA	NA	NA	NA	NA	NA	NA	NA	NA	NA	NA
5594	Angiosperm 353	NA	0	0	255.818	372	7	5594_BXBF	648	NA	NA	NA	NA	NA	NA	7	256 (192-372)	4 (1-12)	260 (195-377)	29.2 (21.6-43.1)	0.395062
5596	Angiosperm 353	649.806	855	62	577.932	894	40	5596_Affzelli	552	62	539 (153-645)	1,348 (37-3290)	1,882 (235-3842)	91.1 (25.1-98.6)	0.976449	28	271 (108-555)	187 (4-1232)	458 (112-1784)	45.6 (17.6-98.6)	0.490942
								5596_SJAN	1425	NA	336 (336-336)	810 (810-810)	1,146 (1146-1146)	18.9 (18.9-18.9)	0.235789	26	292 (99-396)	788 (72-1188)	1,080 (223-1566)	17.2 (10-22.2)	0.204912
								5596_Tibouchina	892	60	753 (117-891)	1,210 (165-2405)	1,962 (282-3298)	74.1 (11.2-98.1)	0.84417	40	866 (597-894)	1,267 (54-2591)	2,133 (675-3479)	92.8 (64.9-97.8)	0.970852
5599	Angiosperm 353	118	123	8	123	123	2	5599_BXBF	1689	8	118 (111-123)	178 (74-377)	296 (194-488)	NA	0.0698638	2	123 (123-123)	101 (90-112)	224 (213-235)	NA	0.0728242
5614	Angiosperm 353	169.44	294	22	NA	0	0	5614_KBRW	1635	22	169 (117-294)	230 (78-523)	403 (210-796)	13.0 (12.7-14.2)	0.103364	NA	NA	NA	NA	NA	NA
5634	Angiosperm 353	69	69	1	NA	0	0	5634_HDWF	669	1	69 (69-69)	216 (216-216)	285 (285-285)	NA	0.103139	NA	NA	NA	NA	NA	NA
5639	Angiosperm 353	191.721	363	61	244.246	525	39	5639_Affzelli	258	61	255 (156-333)	926 (47-1627)	1,183 (209-1885)	97.2 (60.1-99.6)	0.988372	26	201 (60-258)	283 (47-1197)	484 (188-1317)	69.1 (20.9-100)	0.77907
								5639_BZDF	786	28	174 (96-363)	114 (42-416)	288 (205-588)	17.7 (10.1-34.9)	0.221374	1	252 (252-252)	176 (176-176)	428 (428-428)	26.0 (26-26)	0.320611
								5639_Tibouchina	370	30	107 (69-363)	592 (181-2504)	706 (250-3074)	23.7 (15.9-94.3)	0.289189	33	284 (84-525)	859 (42-2774)	1,268 (247-3144)	67.2 (21.1-94.3)	0.767568
								5639_Torricelli	255	60	176 (60-336)	437 (50-1780)	612 (134-2020)	64.3 (23.5-99.2)	0.690196	NA	NA	NA	NA	NA	NA
5644	Angiosperm 353	210.383	213	62	335.694	531	38	5644_DZLN	654	NA	NA	NA	NA	NA	NA	NA	NA	NA	NA	NA	NA
								5644_Tibouchina	422	NA	414 (414-414)	3,384 (3384-3384)	4,050 (4050-4050)	96.5 (96.5-96.5)	0.981043	38	346 (105-531)	1,438 (39-3615)	1,705 (240-4168)	72.7 (22.6-96.7)	0.819905
								5644_Torricelli	213	62	211 (96-213)	935 (87-1686)	1,144 (206-1899)	97.0 (44.6-100)	0.99061	7	202 (138-213)	240 (68-1108)	441 (254-1321)	91.5 (60.6-99.1)	0.948357
5656	Angiosperm 353	NA	0	0	124.308	189	40	5656_QSKP	204	NA	NA	NA	NA	NA	NA	NA	NA	NA	NA	NA	NA
								5656_Tibouchina	135	NA	135 (135-135)	1,344 (1344-1344)	1,479 (1479-1479)	97.8 (97.8-97.8)	1	40	124 (96-189)	516 (17-1349)	639 (113-1478)	82.2 (56.2-97.8)	0.918519
5660	Angiosperm 353	NA	0	0	NA	0	0	5660_BZDF	516	NA	NA	NA	NA	NA	NA	NA	NA	NA	NA	NA	NA
5664	Angiosperm 353	NA	0	0	NA	0	0	5664_LJQF	957	NA	NA	NA	NA	NA	NA	NA	NA	NA	NA	NA	NA
5699	Angiosperm 353	302.827	384	60	185.653	378	40	5699_Brachyotum	202	11	126 (99-201)	534 (187-1407)	660 (289-1608)	56.7 (44.6-96)	0.623762	40	178 (99-246)	695 (85-1694)	873 (202-1844)	83.6 (32.9-96)	0.881188
								5699_GVCB	759	60	325 (69-384)	562 (53-1118)	888 (146-1502)	34.2 (10.9-40.1)	0.428195	30	237 (72-378)	300 (37-897)	537 (114-1275)	25.4 (10-39.3)	0.312253
								5699_Tibouchina1	166	1	122 (78-165)	1,714 (361-3067)	1,836 (439-3232)	69.6 (41-98.2)	0.73494	30	156 (105-165)	1,686 (70-3264)	1,841 (190-3429)	91.9 (53.3-98.2)	0.939759
								5699_Tibouchina2	172	NA	168 (168-168)	856 (856-856)	1,024 (1024-1024)	96.5 (96.5-96.5)	0.976744	37	175 (72-183)	315 (8-964)	489 (80-1147)	85.6 (40.7-89.5)	1.01744
5702	Angiosperm 353	174	204	3	162	246	3	5702_Tibouchina	120	NA	120 (120-120)	1,134 (1134-1134)	1,254 (1254-1254)	93.3 (93.3-93.3)	1	1	120 (120-120)	830 (830-830)	950 (950-950)	93.3 (93.3-93.3)	1
								5702_UPZX	750	3	174 (159-204)	167 (110-267)	341 (269-471)	17.9 (15.8-22.1)	0.232	2	183 (120-246)	189 (69-309)	372 (189-555)	18.8 (11.6-26)	0.244
5703	Angiosperm 353	NA	0	0	NA	0	0	5703_BZDF	915	NA	NA	NA	NA	NA	NA	NA	NA	NA	NA	NA	NA
5716	Angiosperm 353	348.082	846	60	222.535	531	40	5716_IDAU	1824	59	426 (87-846)	1,172 (53-3350)	1,601 (140-4025)	20.8 (10.6-36.4)	0.233553	39	186 (63-531)	625 (105-2153)	835 (184-2647)	15.7 (10.5-22.5)	0.101974
								5716_Tibouchina	290	59	261 (105-288)	1,493 (27-2829)	1,751 (162-3108)	77.4 (33.1-97.6)	0.9	39	257 (66-288)	1,134 (2-2823)	1,391 (68-3105)	83.5 (22.1-97.9)	0.886207
5733	Angiosperm 353	NA	0	0	NA	0	0	5733_BXBF	573	NA	NA	NA	NA	NA	NA	NA	NA	NA	NA	NA	NA
5770	Angiosperm 353	NA	0	0	NA	0	0	5770_LAPO	1059	NA	NA	NA	NA	NA	NA	NA	NA	NA	NA	NA	NA
5772	Angiosperm 353	NA	0	0	113.786	159	5	5772_BZDF	621	NA	NA	NA	NA	NA	NA	5	114 (84-159)	152 (95-370)	266 (190-529)	14.8 (11.9-20.3)	0.183575
5791	Angiosperm 353	134.8	681	14	126	279	3	5791_IDAU	687	14	135 (87-681)	201 (21-581)	336 (108-985)	15.8 (10.2-78.1)	0.196507	3	126 (75-279)	611 (163-1760)	806 (238-2318)	30.4 (30.4-30.4)	0.183406
5802	Angiosperm 353	129	129	1	196.5	267	2	5802_UJGI	270	1	129 (129-129)	NA	NA	37.1 (37.1-37.1)	0.477778	2	197 (126-267)	632 (131-1133)	829 (257-1400)	57.8 (37-78.6)	0.72963
5815	Angiosperm 353	112.5	135	2	197.25	402	39	5815_BZDF	678	2	113 (90-135)	141 (127-155)	254 (245-262)	13.1 (10.8-15.4)	0.166667	16	145 (105-150)	221 (145-252)	366 (256-402)	17.6 (13.3-18.2)	0.213864
								5815_Tibouchina	267	NA	267 (267-267)	1,254 (1254-1254)	1,521 (1521-1521)	92.1 (92.1-92.1)	1	39	210 (102-402)	683 (98-2182)	894 (216-2446)	67.1 (35.6-92.1)	0.786517
5816	Angiosperm 353	134.034	186	29	131.2	156	3	5816_ARYD	1593	29	134 (69-186)	304 (82-840)	437 (196-1026)	NA	0.084118	NA	NA	NA	NA	NA	NA
								5816_Tibouchina	178	NA	156 (156-156)	1,422 (1422-1422)	1,578 (1578-1578)	86.5 (86.5-86.5)	0.876404	3	131 (126-156)	349 (82-1321)	480 (214-1453)	67.3 (64.2-86.5)	0.735955
5821	Angiosperm 353	216	234	7	147	174	2	5821_QSKP	507	7	216 (108-234)	232 (120-712)	448 (228-946)	34.1 (17.2-37.2)	0.426036	2	147 (120-174)	101 (94-108)	248 (228-268)	23.5 (19.1-27.8)	0.289941
5841	Angiosperm 353	145.314	246	59	194.387	201	40	5841_Brachyotum	202	58	163 (96-201)	810 (41-1385)	973 (137-1550)	68.3 (41.1-99)	0.806931	40	197 (99-201)	722 (78-1518)	918 (216-1719)	91.8 (46.5-99)	0.975248
								5841_HYZL	777	58	130 (105-246)	406 (122-966)	536 (251-1217)	13.9 (10.9-26.5)	0.16731	2	91 (87-93)	152 (137-169)	243 (230-256)	NA	0.117117
5842	Angiosperm 353	NA	0	0	145.588	147	2	5842_IMZV	954	NA	NA	NA	NA	NA	NA	2	146 (138-147)	88 (45-112)	234 (186-259)	11.7 (11.2-11.9)	0.15304
5843	Angiosperm 353	NA	0	0	116.4	198	5	5843_ARYD	363	NA	NA	NA	NA	NA	NA	NA	NA	NA	NA	NA	NA
								5843_Tibouchina	126	NA	126 (126-126)	836 (836-836)	962 (962-962)	96.8 (96.8-96.8)	1	5	116 (84-198)	714 (357-952)	830 (441-1039)	69.0 (57.6-96.8)	0.920635
5849	Angiosperm 353	149.657	156	61	162.414	339	40	5849_HBHB	540	NA	NA	NA	NA	NA	NA	1	339 (339-339)	888 (888-888)	1,227 (1227-1227)	47.8 (47.8-47.8)	0.627778
								5849_Tibouchina	173	12	113 (78-171)	431 (192-1432)	543 (281-1603)	62.2 (42.2-98.8)	0.653179	40	170 (147-171)	605 (28-1600)	777 (198-1772)	94.3 (80.9-98.8)	0.982659
								5849_Torricelli	156	61	155 (87-156)	944 (20-1836)	1,099 (152-1992)	98.0 (54.5-100)	0.99359	37	152 (93-156)	554 (3-1567)	706 (156-1723)	90.4 (56.6-98.1)	0.974359
5859	Angiosperm 353	309.972	531	58	216.207	342	40	5859_BZDF	798	39	426 (102-531)	10 (0-70)	437 (172-573)	41.1 (10.3-51.4)	0.533835	4	254 (171-342)	42 (2-115)	296 (231-408)	24.6 (17.9-32.3)	0.318296
								5859_Tibouchina	222	55	221 (162-222)	267 (58-1311)	488 (262-1533)	81.0 (58.1-98.6)	0.995495	40	215 (63-222)	457 (0-1316)	673 (63-1538)	92.0 (27.5-98.6)	0.968468
5865	Angiosperm 353	108	108	3	442.093	810	36	5865_IMZV	1377	3	108 (108-108)	136 (124-147)	244 (232-255)	NA	0.0784314	36	442 (114-810)	273 (0-1613)	720 (184-2234)	25.3 (11-45.2)	0.320988
5866	Angiosperm 353	NA	0	0	NA	0	0	5866_BCAA	252	NA	NA	NA	NA	NA	NA	NA	NA	NA	NA	NA	NA
5893	Angiosperm 353	154.387	165	60	117.432	156	40	5893_IDAU	561	11	93 (72-108)	186 (176-245)	279 (263-323)	13.3 (10.9-15.3)	0.165775	NA	NA	NA	NA	NA	NA
								5893_Tibouchina	122	NA	117 (117-117)	931 (931-931)	1,048 (1048-1048)	95.1 (95.1-95.1)	0.959016	39	117 (69-120)	366 (38-1206)	483 (107-1323)	91.0 (54.1-95.1)	0.959016
								5893_Torricelli	165	60	164 (72-165)	548 (69-1032)	711 (141-1197)	97.3 (42.4-99.4)	0.993939	1	156 (156-156)	355 (355-355)	511 (511-511)	83.0 (83-83)	0.945455
5910	Angiosperm 353	228.227	351	39	296.302	360	20	5910_ZINQ	693	39	229 (120-351)	158 (35-353)	404 (197-660)	26.3 (14.3-39.7)	0.330447	20	296 (171-360)	32 (0-374)	329 (209-728)	32.4 (18.9-40.4)	0.427128
5913	Angiosperm 353	322	351	3	NA	0	0	5913_LVUS	1188	3	322 (294-351)	8 (1-21)	330 (315-352)	21.1 (19.2-23)	0.271044	NA	NA	NA	NA	NA	NA
5918	Angiosperm 353	NA	0	0	NA	0	0	5918_HABV	738	NA	NA	NA	NA	NA	NA	NA	NA	NA	NA	NA	NA
5919	Angiosperm 353	418.546	450	59	544.5	675	40	5919_SWGX	432	59	433 (159-450)	497 (122-1001)	929 (281-1451)	80.8 (31.9-84.7)	1.00231	10	227 (78-450)	229 (0-1545)	498 (186-1995)	44.5 (16.2-92.2)	0.525463
								5919_Tibouchina	623	6	255 (75-621)	229 (1-1265)	483 (149-1886)	36.9 (10.8-98.4)	0.40931	40	579 (183-675)	564 (1-2668)	1,146 (184-3343)	86.7 (27.4-98.4)	0.929374
5926	Angiosperm 353	157.074	159	62	113.036	159	14	5926_Tibouchina_appended	120	NA	114 (114-114)	993 (993-993)	1,107 (1107-1107)	85.0 (85-85)	0.95	13	112 (111-114)	560 (81-1043)	671 (192-1157)	81.6 (78.9-85)	0.933333
								5926_Torricelli	159	62	158 (84-159)	818 (34-1510)	976 (193-1669)	97.5 (52.2-100)	0.993711	1	159 (159-159)	86 (86-86)	245 (245-245)	97.5 (97.5-97.5)	1
								5926_UVDC	837	1	66 (66-66)	206 (206-206)	272 (272-272)	NA	0.078853	1	96 (96-96)	94 (94-94)	190 (190-190)	NA	0.114695
5933	Angiosperm 353	84.6383	141	34	178.759	417	40	5933_LJQF	702	9	122 (51-141)	135 (95-211)	257 (173-352)	13.7 (12-14.5)	0.173789	1	208 (60-417)	159 (96-200)	367 (189-604)	24.3 (11-42.3)	0.296296
								5933_Tibouchina	196	33	99 (75-195)	773 (556-1276)	872 (631-1471)	43.8 (31.1-92.9)	0.505102	40	177 (93-264)	574 (94-1672)	778 (187-2044)	80.6 (43.4-92.9)	0.903061
5936	Angiosperm 353	222.231	414	60	380.864	690	40	5936_SWGX	387	58	200 (96-384)	550 (142-1857)	750 (283-2235)	45.8 (22.2-88.9)	0.516796	40	300 (66-555)	826 (120-2096)	1,126 (189-2651)	70.4 (15.2-95.6)	0.775194
								5936_Tibouchina	692	60	245 (90-669)	2,017 (163-4884)	2,262 (253-5234)	29.1 (11-95.2)	0.354046	40	462 (63-690)	979 (38-3512)	1,451 (146-4850)	57.4 (10.8-95.2)	0.66763
5940	Angiosperm 353	382.5	417	2	NA	0	0	5940_BZDF	822	2	383 (348-417)	38 (2-73)	420 (350-490)	34.8 (31.5-38.1)	0.465937	NA	NA	NA	NA	NA	NA
5941	Angiosperm 353	198.408	279	61	215.717	432	40	5941_Brachyotum	408	17	153 (90-273)	223 (47-1352)	377 (189-1625)	32.3 (19.4-62.1)	0.375	40	266 (132-432)	585 (73-1782)	850 (211-2022)	59.0 (30.1-62.4)	0.651961
								5941_NEBM	420	NA	NA	NA	NA	NA	NA	23	244 (90-345)	233 (84-666)	477 (194-1011)	49.1 (19.5-70)	0.580952
								5941_Tibouchina	164	NA	162 (162-162)	793 (793-793)	955 (955-955)	97.6 (97.6-97.6)	0.987805	38	161 (72-162)	294 (9-1136)	454 (81-1298)	89.8 (40.2-97.6)	0.981707
								5941_Torricelli	213	61	211 (78-213)	656 (16-1307)	867 (208-1520)	96.1 (33.3-99.1)	0.99061	38	203 (96-213)	287 (9-1087)	490 (113-1300)	83.0 (39.9-88.7)	0.953052
5942	Angiosperm 353	238.642	435	60	312.086	462	40	5942_FGDU	600	1	333 (333-333)	29 (29-29)	364 (364-364)	40.2 (40.2-40.2)	0.555	9	247 (183-462)	9 (1-91)	256 (186-553)	35.5 (27-62.2)	0.411667
								5942_Tibouchina	343	57	145 (63-345)	532 (19-2133)	676 (82-2478)	38.0 (17.2-94.6)	0.422741	40	322 (96-345)	1,579 (55-3219)	1,861 (151-3564)	84.7 (24.8-94.6)	0.938776
								5942_Torricelli	327	60	327 (237-435)	787 (10-1512)	1,113 (247-1839)	96.3 (46.3-99.1)	1	37	308 (75-345)	450 (24-1036)	758 (166-1363)	81.7 (20.8-87.8)	0.941896
5945	Angiosperm 353	180.488	429	43	133.662	336	40	5945_Tibouchina	134	NA	129 (129-129)	1,411 (1411-1411)	1,540 (1540-1540)	95.5 (95.5-95.5)	0.962687	40	127 (90-129)	538 (0-1419)	665 (90-1548)	88.9 (64.9-95.5)	0.947761
								5945_ZINQ	780	43	181 (117-429)	289 (171-963)	470 (288-1392)	18.9 (12.8-43)	0.232051	4	188 (81-336)	270 (93-657)	458 (201-993)	20.9 (14.1-36)	0.241026
5949	Angiosperm 353	NA	0	0	NA	0	0	5949_HABV	546	NA	NA	NA	NA	NA	NA	NA	NA	NA	NA	NA	NA
5958	Angiosperm 353	196.958	357	56	129.295	198	39	5958_Brachyotum_appended	130	NA	129 (129-129)	976 (976-976)	1,105 (1105-1105)	87.7 (87.7-87.7)	0.992308	38	129 (102-129)	472 (65-1112)	601 (194-1241)	89.1 (66.9-90.8)	0.992308
								5958_PMTB	360	56	197 (123-357)	90 (33-171)	287 (219-525)	43.1 (26.1-75.6)	0.547222	1	198 (198-198)	1 (1-1)	199 (199-199)	43.1 (43.1-43.1)	0.55
5960	Angiosperm 353	261	261	1	NA	0	0	5960_TZWR	768	1	261 (261-261)	332 (332-332)	593 (593-593)	25.3 (25.3-25.3)	0.339844	NA	NA	NA	NA	NA	NA
5968	Angiosperm 353	84.1463	156	51	75	75	1	5968_HDWF	492	51	84 (63-156)	229 (69-473)	313 (153-590)	14.4 (10.8-26.6)	0.170732	1	75 (75-75)	167 (167-167)	242 (242-242)	12.4 (12.4-12.4)	0.152439
5977	Angiosperm 353	105	105	1	NA	0	0	5977_AXNH	600	1	105 (105-105)	122 (122-122)	227 (227-227)	14.1 (14.1-14.1)	0.175	NA	NA	NA	NA	NA	NA
5980	Angiosperm 353	275.074	321	60	256.664	396	40	5980_Brachyotum	381	60	279 (87-342)	1,083 (237-1796)	1,362 (333-2078)	57.0 (18.5-80.1)	0.732283	40	293 (108-381)	731 (75-2631)	1,026 (214-2973)	68.5 (27-85.9)	0.769029
								5980_FGDU	660	2	104 (81-126)	140 (127-153)	244 (208-279)	13.0 (10.2-15.7)	0.157576	21	184 (87-396)	375 (94-802)	559 (199-1192)	22.5 (10.6-48.3)	0.278788
5981	Angiosperm 353	NA	0	0	NA	0	0	5981_GVCB	837	NA	NA	NA	NA	NA	NA	NA	NA	NA	NA	NA	NA
5990	Angiosperm 353	NA	0	0	80.5	81	4	5990_AXNH	276	NA	NA	NA	NA	NA	NA	4	81 (69-81)	148 (103-217)	229 (184-286)	24.2 (22.1-24.6)	0.293478
6000	Angiosperm 353	228.923	288	16	204.147	360	40	6000_ROLB	609	3	220 (144-288)	484 (333-600)	704 (477-888)	29.8 (19.3-39.2)	0.361248	24	175 (75-342)	358 (81-854)	534 (216-1122)	23.6 (11-45.9)	0.287356
								6000_Tibouchina	257	13	231 (105-255)	771 (487-1021)	1,002 (700-1277)	66.5 (33.5-98.8)	0.898833	39	217 (105-360)	655 (2-2673)	899 (212-3034)	74.5 (37-98.8)	0.844358
6004	Angiosperm 353	179.12	180	60	148.777	222	40	6004_Tibouchina_appended	120	NA	120 (120-120)	1,149 (1149-1149)	1,269 (1269-1269)	98.3 (98.3-98.3)	1	37	118 (75-198)	485 (7-1113)	601 (94-1230)	86.6 (55.1-99.2)	0.983333
								6004_Torricelli	180	60	179 (123-180)	796 (87-1442)	975 (249-1622)	98.4 (67.8-100)	0.994444	40	175 (78-180)	387 (26-1292)	562 (114-1469)	89.5 (37.2-92.2)	0.972222
								6004_VDKG	684	NA	NA	NA	NA	NA	NA	1	222 (222-222)	187 (187-187)	409 (409-409)	24.7 (24.7-24.7)	0.324561
6034	Angiosperm 353	NA	0	0	NA	0	0	6034_UVQL	339	NA	NA	NA	NA	NA	NA	NA	NA	NA	NA	NA	NA
6036	Angiosperm 353	335.429	642	61	485.535	990	40	6036_Brachyotum	794	20	347 (75-792)	822 (59-3385)	1,168 (141-3868)	36.8 (11.1-89.1)	0.437028	40	727 (183-990)	1,157 (22-3589)	1,881 (247-4457)	79.6 (21.1-90.5)	0.915617
								6036_HYZL	1176	52	226 (114-642)	165 (71-709)	385 (214-1155)	18.3 (10-43.9)	0.192177	34	297 (81-879)	251 (1-2527)	545 (184-3390)	22.8 (10.4-59.8)	0.252551
								6036_Tibouchina	664	60	479 (141-663)	698 (29-2102)	1,177 (170-2765)	62.7 (18.5-94.7)	0.721386	40	566 (120-723)	885 (3-2589)	1,453 (216-3241)	77.5 (17.5-94.7)	0.85241
								6036_Torricelli	294	61	282 (117-393)	1,027 (8-2093)	1,303 (263-2375)	93.3 (31.8-95.6)	0.959184	29	176 (78-282)	266 (33-960)	506 (184-1496)	53.8 (23.1-95.6)	0.598639
6041	Angiosperm 353	219.665	663	60	276.811	978	35	6041_RJIM	1383	55	273 (93-663)	369 (119-657)	642 (215-1314)	18.1 (10.5-37.5)	0.197397	33	335 (99-978)	428 (72-2057)	794 (175-3374)	22.7 (10.4-54.1)	0.242227
								6041_Tibouchina	525	NA	NA	NA	NA	NA	NA	NA	NA	NA	NA	NA	NA
								6041_Torricelli	174	60	173 (123-201)	937 (103-1631)	1,110 (275-1805)	96.2 (62.8-100)	0.994253	17	115 (84-174)	181 (22-1078)	296 (115-1240)	60.9 (43.7-99.4)	0.66092
6048	Angiosperm 353	NA	0	0	NA	0	0	6048_LAPO	288	NA	NA	NA	NA	NA	NA	NA	NA	NA	NA	NA	NA
6050	Angiosperm 353	111.477	186	28	NA	0	0	6050_IDAU	750	28	111 (105-186)	140 (78-258)	251 (186-444)	12.0 (11.2-19.8)	0.148	NA	NA	NA	NA	NA	NA
6051	Angiosperm 353	465.457	717	62	295.196	534	40	6051_BZDF	1188	7	435 (228-717)	4 (2-8)	439 (231-725)	28.5 (15.6-45.9)	0.366162	11	220 (105-294)	11 (0-45)	231 (132-295)	14.9 (12.7-18.8)	0.185185
								6051_Tibouchina	266	4	134 (102-264)	667 (255-1288)	801 (357-1552)	46.2 (33-98.9)	0.503759	40	256 (102-336)	616 (95-1442)	872 (259-1706)	90.7 (35.7-98.9)	0.962406
								6051_Torricelli	504	62	479 (126-504)	1,149 (58-2043)	1,628 (184-2547)	92.9 (24.6-98.8)	0.950397	37	347 (81-534)	326 (4-1092)	667 (184-1596)	56.9 (13.9-97.6)	0.688492
6056	Angiosperm 353	117	153	6	228.972	471	40	6056_PMTB	1068	2	134 (114-153)	50 (39-60)	183 (153-213)	10.8 (10.8-10.8)	0.125468	32	159 (114-471)	131 (31-679)	290 (151-1150)	11.9 (10-32.4)	0.148876
								6056_Tibouchina	303	4	148 (102-303)	591 (237-1273)	739 (339-1576)	44.9 (30-98.3)	0.488449	40	283 (87-435)	566 (16-1674)	850 (144-1971)	77.6 (27.1-98.3)	0.933993
6064	Angiosperm 353	NA	0	0	NA	0	0	6064_BZDF	645	NA	NA	NA	NA	NA	NA	NA	NA	NA	NA	NA	NA
6072	Angiosperm 353	NA	0	0	NA	0	0	6072_IPWB	654	NA	NA	NA	NA	NA	NA	NA	NA	NA	NA	NA	NA
6110	Angiosperm 353	NA	0	0	277.209	483	38	6110_BZDF	342	NA	327 (327-327)	39 (39-39)	366 (366-366)	73.8 (73.8-73.8)	0.95614	38	277 (183-483)	25 (0-481)	303 (186-808)	62.8 (42.1-74.6)	0.809942
6114	Angiosperm 353	NA	0	0	NA	0	0	6114_LAPO	567	NA	NA	NA	NA	NA	NA	NA	NA	NA	NA	NA	NA
6119	Angiosperm 353	427.89	1287	60	499.63	822	40	6119_BZDF	2274	59	426 (108-1287)	305 (103-988)	735 (248-2020)	16.7 (10.4-43.5)	0.187335	34	456 (102-822)	143 (1-604)	599 (189-1205)	20.1 (10.7-28.1)	0.200528
								6119_Tibouchina	656	60	436 (138-741)	1,572 (136-5738)	2,007 (493-6167)	57.6 (18.6-98)	0.664634	40	529 (192-657)	1,531 (56-5146)	2,061 (248-5788)	75.2 (26.4-98)	0.806402
6128	Angiosperm 353	NA	0	0	NA	0	0	6128_VMNH	765	NA	NA	NA	NA	NA	NA	NA	NA	NA	NA	NA	NA
6130	Angiosperm 353	220.395	291	12	152.177	159	33	6130_HYZL	453	12	222 (117-291)	452 (158-798)	673 (314-1089)	41.1 (22.1-53.3)	0.490066	33	152 (111-159)	98 (32-141)	250 (187-292)	26.6 (19.6-28)	0.335541
6139	Angiosperm 353	215.673	294	62	156.247	423	40	6139_ARYD	867	4	203 (147-294)	130 (98-161)	333 (276-427)	19.3 (14-27.8)	0.234141	16	270 (102-423)	67 (2-271)	337 (215-577)	25.8 (15.5-39.3)	0.311419
								6139_Tibouchina	131	6	120 (93-129)	380 (100-1268)	497 (214-1397)	83.4 (64.9-97.7)	0.916031	40	128 (75-129)	472 (54-1322)	600 (131-1451)	93.2 (55-97.7)	0.977099
								6139_Torricelli	231	62	229 (129-231)	831 (20-1753)	1,056 (195-1976)	97.5 (55-99.6)	0.991342	11	221 (138-231)	195 (7-1107)	416 (219-1338)	92.7 (58.4-99.6)	0.95671
6148	Angiosperm 353	233	354	5	NA	0	0	6148_RJIM	456	5	233 (147-354)	233 (94-508)	466 (271-748)	39.4 (24.1-58.3)	0.510965	NA	NA	NA	NA	NA	NA
6150	Angiosperm 353	NA	0	0	189	189	1	6150_HBHB	522	NA	NA	NA	NA	NA	NA	1	189 (189-189)	251 (251-251)	440 (440-440)	28.3 (28.3-28.3)	0.362069
6164	Angiosperm 353	NA	0	0	191.734	351	34	6164_IMZV	351	NA	NA	NA	NA	NA	NA	34	192 (114-351)	105 (2-637)	296 (119-988)	43.1 (25.4-79.5)	0.547009
6198	Angiosperm 353	NA	0	0	116.062	123	13	6198_Tibouchina1	122	NA	75 (75-75)	467 (467-467)	542 (542-542)	60.7 (60.7-60.7)	0.614754	1	123 (123-123)	51 (51-51)	179 (179-179)	82.1 (82.1-82.1)	1.0082
								6198_Tibouchina2	120	NA	123 (123-123)	1,303 (1303-1303)	1,426 (1426-1426)	96.7 (96.7-96.7)	1.025	13	116 (84-120)	348 (153-722)	464 (270-839)	82.1 (69.2-85.4)	0.966667
								6198_TZWR	471	NA	NA	NA	NA	NA	NA	NA	NA	NA	NA	NA	NA
6216	Angiosperm 353	170.553	174	32	NA	0	0	6216_ATFX	948	32	171 (150-174)	255 (82-812)	425 (232-983)	14.8 (12.9-14.9)	0.18038	NA	NA	NA	NA	NA	NA
6221	Angiosperm 353	NA	0	0	133.065	156	35	6221_UPZX	519	NA	NA	NA	NA	NA	NA	35	133 (81-156)	118 (6-386)	251 (117-524)	19.0 (11-22.4)	0.256262
6226	Angiosperm 353	129	138	2	137.8	138	8	6226_HKMQ	1011	2	129 (120-138)	139 (118-159)	268 (256-279)	10.7 (10.7-10.7)	0.127596	8	138 (135-138)	82 (50-123)	220 (188-261)	10.4 (10.3-10.7)	0.136499
6227	Angiosperm 353	268.475	591	60	547.605	1179	40	6227_SWGX	591	60	348 (111-591)	696 (147-1306)	1,043 (258-1870)	50.0 (16.8-84.8)	0.588832	38	397 (69-591)	512 (11-1256)	905 (86-1847)	60.7 (10.7-97.8)	0.671743
								6227_Tibouchina	822	59	193 (147-810)	451 (73-1595)	644 (220-2407)	20.5 (15.5-96)	0.234793	40	687 (108-1179)	1,090 (87-4420)	1,826 (195-5312)	74.4 (12.5-96.4)	0.835766
6238	Angiosperm 353	NA	0	0	NA	0	0	6238_ZINQ	1074	NA	NA	NA	NA	NA	NA	NA	NA	NA	NA	NA	NA
6265	Angiosperm 353	NA	0	0	NA	0	0	6265_LJQF	579	NA	NA	NA	NA	NA	NA	NA	NA	NA	NA	NA	NA
6270	Angiosperm 353	NA	0	0	NA	0	0	6270_WYIG	405	NA	NA	NA	NA	NA	NA	NA	NA	NA	NA	NA	NA
6274	Angiosperm 353	119.2	186	28	117.307	129	40	6274_HABV	588	2	185 (183-186)	71 (68-74)	256 (254-257)	24.2 (24-24.4)	0.314626	NA	NA	NA	NA	NA	NA
								6274_Tibouchina	124	28	117 (117-120)	666 (147-1162)	784 (264-1279)	77.8 (77.3-95.2)	0.943548	40	117 (75-129)	388 (18-1277)	505 (113-1400)	91.1 (55.6-96.8)	0.943548
6282	Angiosperm 353	189.723	285	59	130.207	198	30	6282_FGDU	471	21	158 (78-285)	180 (81-409)	338 (229-607)	28.3 (14-51)	0.335456	3	123 (96-198)	135 (80-214)	259 (200-412)	21.5 (17.2-34.6)	0.261146
								6282_Torricelli	198	59	197 (144-198)	917 (88-1522)	1,114 (265-1720)	96.7 (69.7-99.5)	0.994949	29	132 (108-186)	297 (83-856)	428 (191-1042)	57.3 (46.5-79.8)	0.666667
6299	Angiosperm 353	169.5	186	2	192	192	1	6299_IMZV	432	2	170 (153-186)	43 (23-63)	213 (209-216)	30.8 (28-33.6)	0.393519	1	192 (192-192)	6 (6-6)	198 (198-198)	33.9 (33.9-33.9)	0.444444
6318	Angiosperm 353	150.9	168	10	131.126	171	39	6318_LAPO	1647	NA	NA	NA	NA	NA	NA	NA	NA	NA	NA	NA	NA
								6318_Tibouchina1	172	10	152 (108-168)	116 (0-505)	269 (108-673)	80.6 (58.7-94.2)	0.883721	37	168 (132-171)	397 (30-1169)	565 (189-1340)	87.9 (67.4-95.3)	0.976744
								6318_Tibouchina2	151	NA	117 (117-117)	1,230 (1230-1230)	1,347 (1347-1347)	75.5 (75.5-75.5)	0.774834	36	90 (81-117)	526 (37-1349)	616 (118-1466)	55.3 (49-75.5)	0.596026
6320	Angiosperm 353	139.6	255	43	NA	0	0	6320_ZINQ	1314	43	141 (60-255)	127 (73-317)	268 (203-542)	13.4 (11.6-15.1)	0.107306	NA	NA	NA	NA	NA	NA
6363	Angiosperm 353	252.554	627	57	NA	0	0	6363_QSKP	1173	57	251 (96-627)	355 (58-824)	607 (154-1451)	19.0 (10.2-38.9)	0.213981	NA	NA	NA	NA	NA	NA
6366	Angiosperm 353	NA	0	0	NA	0	0	6366_ZINQ	645	NA	NA	NA	NA	NA	NA	NA	NA	NA	NA	NA	NA
6378	Angiosperm 353	180.8	321	58	156.255	405	27	6378_BZDF	1038	58	181 (108-321)	559 (108-990)	741 (264-1289)	14.8 (11.4-25.7)	0.174374	27	156 (90-405)	105 (34-658)	261 (157-1063)	12.0 (10-29.4)	0.150289
6379	Angiosperm 353	NA	0	0	NA	0	0	6379_JSZD	291	NA	NA	NA	NA	NA	NA	NA	NA	NA	NA	NA	NA
6383	Angiosperm 353	NA	0	0	NA	0	0	6383_HABV	831	NA	NA	NA	NA	NA	NA	NA	NA	NA	NA	NA	NA
6387	Angiosperm 353	334	507	3	280.846	327	16	6387_HKMQ	810	3	334 (234-507)	3 (1-6)	337 (236-508)	31.1 (21.6-47.5)	0.412346	16	281 (180-327)	4 (0-68)	285 (184-329)	25.8 (17.2-30.2)	0.346914
6393	Angiosperm 353	NA	0	0	NA	0	0	6393_TZWR	636	NA	NA	NA	NA	NA	NA	NA	NA	NA	NA	NA	NA
6398	Angiosperm 353	333.057	378	60	205.346	378	40	6398_Tibouchina	360	13	147 (129-360)	637 (144-2261)	785 (274-2621)	36.1 (30.8-92.1)	0.408333	40	259 (102-363)	979 (36-3499)	1,239 (186-3858)	66.1 (25.3-92.1)	0.719444
								6398_WWQZ	378	60	356 (90-378)	1,526 (11-2304)	1,881 (101-2682)	80.8 (21.4-87.6)	0.941799	37	138 (90-378)	461 (62-1604)	599 (189-1982)	31.8 (20.9-89.2)	0.365079
6401	Angiosperm 353	113.25	138	4	NA	0	0	6401_IDAU	525	4	113 (93-138)	117 (87-168)	230 (212-261)	16.3 (13.3-19.9)	0.215238	NA	NA	NA	NA	NA	NA
6405	Angiosperm 353	NA	0	0	NA	0	0	6405_QSKP	1101	NA	NA	NA	NA	NA	NA	NA	NA	NA	NA	NA	NA
6406	Angiosperm 353	NA	0	0	NA	0	0	6406_LVUS	909	NA	NA	NA	NA	NA	NA	NA	NA	NA	NA	NA	NA
6407	Angiosperm 353	231.72	267	16	NA	0	0	6407_DZLN	411	16	230 (105-267)	196 (78-286)	425 (253-553)	45.4 (20-53.3)	0.559611	NA	NA	NA	NA	NA	NA
								6407_VMNH	405	NA	NA	NA	NA	NA	NA	NA	NA	NA	NA	NA	NA
6412	Angiosperm 353	NA	0	0	NA	0	0	6412_TZWR	606	NA	NA	NA	NA	NA	NA	NA	NA	NA	NA	NA	NA
6420	Angiosperm 353	245.83	525	62	203.189	267	40	6420_IDAU	660	NA	NA	NA	NA	NA	NA	NA	NA	NA	NA	NA	NA
								6420_Tibouchina	208	23	167 (117-207)	216 (96-1529)	384 (213-1736)	69.4 (49-98.1)	0.802885	40	198 (69-207)	454 (9-1475)	653 (80-1658)	89.7 (31.2-98.1)	0.951923
								6420_Torricelli	306	62	286 (210-525)	954 (2-1684)	1,233 (245-2035)	84.1 (54-99.3)	0.934641	11	245 (105-267)	208 (19-1149)	453 (130-1404)	77.8 (28.8-86.6)	0.800654
6430	Angiosperm 353	81	81	3	NA	0	0	6430_LVUS	342	3	81 (81-81)	283 (252-314)	364 (333-395)	20.2 (20.2-20.2)	0.236842	NA	NA	NA	NA	NA	NA
6439	Angiosperm 353	126.99	444	58	194.786	207	40	6439_Brachyotum	202	58	118 (105-207)	768 (28-1368)	886 (142-1516)	48.0 (45.7-94.7)	0.584158	40	194 (54-207)	693 (26-1714)	888 (80-1914)	87.4 (25.7-94.7)	0.960396
								6439_IMZV	480	7	252 (156-444)	211 (90-426)	463 (246-870)	41.4 (25.7-69)	0.525	NA	NA	NA	NA	NA	NA
6447	Angiosperm 353	203.965	228	56	NA	0	0	6447_BXBF	438	56	204 (105-228)	73 (26-154)	277 (242-352)	36.0 (19.9-40.7)	0.465753	NA	NA	NA	NA	NA	NA
6448	Angiosperm 353	255.815	648	60	156.75	183	19	6448_BCAA	873	60	259 (78-648)	803 (172-1803)	1,061 (256-2451)	26.7 (11.1-59)	0.296678	1	183 (183-183)	899 (899-899)	1,082 (1082-1082)	17.0 (17-17)	0.209622
								6448_Tibouchina	161	NA	159 (159-159)	1,361 (1361-1361)	1,520 (1520-1520)	97.5 (97.5-97.5)	0.987578	18	156 (123-159)	427 (55-1341)	584 (205-1500)	88.0 (69.6-96.9)	0.968944
6450	Angiosperm 353	117	117	1	NA	0	0	6450_VMNH	1158	1	117 (117-117)	46 (46-46)	163 (163-163)	NA	0.101036	NA	NA	NA	NA	NA	NA
6457	Angiosperm 353	NA	0	0	NA	0	0	6457_CJGZ	519	NA	NA	NA	NA	NA	NA	NA	NA	NA	NA	NA	NA
6459	Angiosperm 353	208.806	372	61	202.92	207	16	6459_DZLN	753	NA	NA	NA	NA	NA	NA	NA	NA	NA	NA	NA	NA
								6459_LJQF	570	NA	NA	NA	NA	NA	NA	NA	NA	NA	NA	NA	NA
								6459_Torricelli	207	61	209 (159-372)	807 (52-1730)	1,015 (259-1937)	96.3 (54.6-100)	1.00966	16	203 (174-207)	247 (18-956)	450 (201-1160)	84.2 (72-99.5)	0.980676
6460	Angiosperm 353	211.633	288	62	362.727	384	40	6460_BZDF	903	46	120 (84-126)	159 (125-212)	278 (236-326)	10.6 (10-11.3)	0.13289	NA	NA	NA	NA	NA	NA
								6460_Tibouchina	385	1	234 (84-384)	764 (82-1446)	998 (166-1830)	60.4 (21.6-99.2)	0.607792	40	378 (186-384)	621 (8-1417)	999 (241-1789)	92.0 (46.8-99.2)	0.981818
								6460_Torricelil	288	62	286 (174-288)	881 (69-2348)	1,167 (354-2624)	97.5 (59.7-99.7)	0.993056	15	272 (129-288)	193 (1-1270)	465 (180-1555)	92.3 (38.9-99.3)	0.944444
6483	Angiosperm 353	271.116	570	12	NA	0	0	6483_IMZV	747	12	279 (78-570)	432 (140-773)	710 (218-1304)	37.7 (10.4-59)	0.373494	NA	NA	NA	NA	NA	NA
6487	Angiosperm 353	193.914	303	62	286.151	396	40	6487_Affzeli	156	62	156 (144-156)	897 (77-1818)	1,052 (233-1974)	98.6 (91-99.4)	1	6	152 (126-156)	170 (46-502)	322 (190-658)	92.8 (67.9-99.4)	0.974359
								6487_Brachyotum	327	57	141 (114-258)	443 (2-1252)	583 (125-1456)	37.8 (31.2-66.7)	0.431193	39	285 (138-396)	914 (94-2893)	1,198 (298-3220)	80.1 (40.1-96.9)	0.87156
								6487_LVUS	1593	NA	75 (75-75)	79 (79-79)	154 (154-154)	NA	0.047081	2	246 (231-261)	56 (1-110)	302 (262-341)	11.9 (11.6-12.1)	0.154426
								6487_Tibouchina	306	58	283 (129-306)	650 (104-1280)	938 (354-1588)	77.4 (37.3-99.7)	0.924837	40	297 (171-306)	619 (11-1444)	922 (222-1755)	91.8 (52.3-99.7)	0.970588
6488	Angiosperm 353	135	135	37	121.071	210	8	6488_KBRW	678	37	135 (135-135)	279 (201-310)	414 (336-445)	16.4 (16.2-16.7)	0.199115	8	121 (114-210)	135 (89-244)	256 (203-454)	13.6 (12.7-24)	0.178466
6492	Angiosperm 353	257.517	288	56	256.636	375	40	6492_BZDF	528	NA	NA	NA	NA	NA	NA	32	216 (114-375)	139 (1-472)	359 (159-856)	32.2 (17.6-54.6)	0.409091
								6492_Tibouchina	288	56	261 (66-288)	632 (97-2063)	894 (210-2294)	69.8 (20.8-98.6)	0.90625	40	279 (159-288)	683 (18-2762)	1,004 (246-3290)	91.4 (46.9-98.6)	0.96875
6494	Angiosperm 353	226.036	453	62	157.021	480	40	6494_BZDF	1368	8	225 (159-261)	150 (62-565)	375 (276-826)	14.5 (13.2-15.3)	0.164474	11	239 (117-480)	91 (34-169)	330 (184-643)	20.1 (13.1-27.5)	0.174708
								6494_Tibouchina_appended	129	8	129 (129-129)	703 (364-1428)	832 (493-1557)	88.0 (86.8-95.3)	1	40	128 (108-162)	478 (36-1534)	606 (156-1663)	93.7 (47.9-96.1)	0.992248
								6494_Torricelli	234	62	234 (165-438)	859 (53-1886)	1,089 (218-2315)	97.7 (52.1-100)	1	18	229 (126-234)	191 (45-370)	421 (218-604)	97.0 (45.7-100)	0.978632
6500	Angiosperm 353	243.857	345	7	230.25	501	3	6500_DZLN	1404	7	244 (207-345)	74 (34-102)	304 (244-357)	13.6 (11.4-20.6)	0.173789	3	230 (111-501)	185 (62-331)	416 (236-832)	27.9 (27.9-27.9)	0.163818
6506	Angiosperm 353	NA	0	0	109.875	135	3	6506_UPZX	513	NA	NA	NA	NA	NA	NA	3	110 (84-135)	133 (82-168)	243 (199-263)	16.1 (12.7-18.3)	0.214425
6507	Angiosperm 353	NA	0	0	NA	0	0	6507_IDAU	309	NA	NA	NA	NA	NA	NA	NA	NA	NA	NA	NA	NA
6527	Angiosperm 353	311.339	600	61	339.369	648	40	6527_BZDF	1287	1	323 (228-417)	322 (312-332)	645 (560-729)	19.4 (14-24.8)	0.250971	10	185 (102-228)	222 (64-441)	407 (214-651)	13.3 (12.8-14)	0.143745
								6527_FGDU	489	4	116 (93-252)	182 (113-307)	298 (206-559)	18.9 (15.1-40.2)	0.237219	1	180 (180-180)	343 (343-343)	523 (523-523)	30.1 (30.1-30.1)	0.368098
								6527_Memecylon_combo	330	59	348 (150-600)	3,144 (121-5457)	2,248 (271-3750)	90.0 (44.5-95.8)	1.05455	18	276 (63-351)	697 (6-1476)	612 (99-960)	78.9 (17.9-95.8)	0.836364
								6527_Tibouchina	440	10	157 (78-423)	584 (52-2647)	741 (130-3070)	32.2 (15.7-93.7)	0.356818	40	372 (204-648)	1,032 (56-3029)	1,404 (279-3533)	70.2 (37.9-93.9)	0.845455
6528	Angiosperm 353	200.116	366	60	300.321	615	40	6528_Affzeli	204	60	202 (63-204)	959 (150-1679)	1,160 (214-1883)	96.7 (30.9-99)	0.990196	37	157 (114-276)	416 (40-1588)	574 (190-1864)	69.5 (41.3-98.5)	0.769608
								6528_KBRW	432	1	105 (105-105)	99 (99-99)	204 (204-204)	20.2 (20.2-20.2)	0.243056	22	184 (111-321)	79 (0-289)	263 (184-610)	34.6 (20.3-60)	0.425926
								6528_Tibouchina	459	2	211 (75-459)	977 (565-1643)	1,188 (640-2102)	43.0 (14.2-96.3)	0.459695	39	446 (84-615)	610 (4-1669)	1,055 (208-2131)	84.4 (17.6-96.3)	0.971678
6531	Angiosperm 353	144.04	270	60	380.554	735	40	6531_Affzelli	147	60	146 (75-147)	920 (136-1642)	1,065 (223-1789)	96.3 (50.3-98)	0.993197	7	104 (69-144)	362 (153-970)	466 (225-1114)	64.9 (44.2-88.4)	0.707483
								6531_Tibouchina	444	36	148 (69-438)	568 (134-1351)	715 (206-1685)	29.1 (14.9-97.3)	0.333333	40	421 (114-735)	1,296 (43-3944)	1,776 (208-4610)	74.6 (24.8-97.3)	0.948198
								6531_YHLF	405	NA	NA	NA	NA	NA	NA	13	196 (93-330)	281 (112-757)	478 (205-1060)	39.9 (19.8-66.5)	0.483951
6532	Angiosperm 353	96	96	1	183.333	258	9	6532_HKMQ	258	1	177 (96-258)	532 (515-548)	709 (644-773)	57.0 (33.7-80.3)	0.686047	9	183 (96-258)	313 (124-536)	496 (220-794)	57.4 (32.6-80.7)	0.709302
6533	Angiosperm 353	169.465	399	59	169.832	600	39	6533_Brachyotum_appended	127	59	119 (69-126)	740 (47-1295)	859 (173-1415)	81.9 (50.4-90.6)	0.937008	39	126 (99-216)	492 (59-1437)	619 (185-1563)	90.6 (54.2-94.5)	0.992126
								6533_HBHB	789	51	225 (60-399)	256 (79-823)	481 (218-1171)	24.8 (10-41.5)	0.285171	13	279 (72-600)	232 (23-795)	512 (134-1365)	29.5 (10.2-59.6)	0.353612
6538	Angiosperm 353	NA	0	0	NA	0	0	6538_CJGZ	597	NA	NA	NA	NA	NA	NA	NA	NA	NA	NA	NA	NA
6540	Angiosperm 353	NA	0	0	NA	0	0	6540_PUDI	615	NA	NA	NA	NA	NA	NA	NA	NA	NA	NA	NA	NA
6544	Angiosperm 353	202.66	846	61	382.455	1083	40	6544_Affzelli	291	60	240 (156-243)	1,597 (95-2542)	1,835 (251-2785)	81.6 (50.7-83.5)	0.824742	11	153 (96-243)	200 (74-951)	352 (189-1047)	50.8 (28.9-83.5)	0.525773
								6544_BZDF	2211	31	194 (90-846)	315 (94-732)	511 (193-1578)	21.9 (14.9-28.7)	0.0877431	37	421 (75-1083)	537 (14-1623)	958 (188-2184)	19.1 (10-37.3)	0.190412
								6544_Tibouchina	488	48	165 (66-486)	281 (125-2974)	446 (218-3460)	31.0 (12.3-98.2)	0.338115	36	380 (156-522)	798 (3-3638)	1,178 (159-4121)	70.4 (29.2-98.2)	0.778689
6550	Angiosperm 353	149.808	276	47	226.106	378	40	6550_Tibouchina	284	47	150 (105-276)	744 (2-1428)	894 (131-1578)	47.0 (36.3-89.4)	0.528169	40	225 (75-378)	654 (3-2288)	877 (108-2573)	72.5 (25.7-96.5)	0.792254
								6550_YHLF	372	NA	NA	NA	NA	NA	NA	2	250 (243-258)	66 (27-121)	316 (270-370)	53.9 (51.7-55.2)	0.672043
6552	Angiosperm 353	129	153	2	NA	0	0	6552_IDAU	675	2	129 (105-153)	213 (123-303)	342 (228-456)	14.1 (11.5-16.6)	0.191111	NA	NA	NA	NA	NA	NA
6557	Angiosperm 353	NA	0	0	NA	0	0	6557_ARYD	312	NA	NA	NA	NA	NA	NA	NA	NA	NA	NA	NA	NA
6563	Angiosperm 353	235.5	318	59	292.419	558	40	6563_Brachyotum	374	46	296 (114-327)	829 (268-1654)	1,123 (400-1969)	64.2 (27.5-75.1)	0.791444	40	350 (207-372)	722 (64-1817)	1,072 (272-2174)	86.9 (51.1-93.3)	0.935829
								6563_ROLB	1077	NA	NA	NA	NA	NA	NA	33	358 (159-558)	232 (1-717)	590 (184-1263)	26.5 (12.1-40.6)	0.332405
								6563_Tibouchina	206	59	196 (141-204)	609 (165-1474)	804 (306-1678)	81.3 (59.7-98.1)	0.951456	40	184 (102-231)	556 (62-1535)	740 (196-1739)	83.7 (47.8-98.1)	0.893204
6565	Angiosperm 353	NA	0	0	147	147	9	6565_BCAA	489	NA	NA	NA	NA	NA	NA	NA	NA	NA	NA	NA	NA
								6565_Tibouchina	148	NA	147 (147-147)	805 (805-805)	953 (953-953)	95.9 (95.9-95.9)	0.993243	9	147 (147-147)	277 (61-983)	425 (209-1131)	88.1 (83.1-95.9)	0.993243
6601	Angiosperm 353	158.034	162	57	111	111	1	6601_QSKP	660	57	158 (132-162)	133 (83-188)	291 (242-347)	18.8 (16.3-19.5)	0.239394	1	111 (111-111)	90 (90-90)	201 (201-201)	13.7 (13.7-13.7)	0.168182
6620	Angiosperm 353	279.064	474	62	165.073	282	40	6620_AYMT	588	NA	NA	NA	NA	NA	NA	6	144 (102-258)	84 (52-106)	228 (191-324)	18.7 (13.3-34)	0.244898
								6620_Tibouchina	156	NA	156 (156-156)	1,087 (1087-1087)	1,243 (1243-1243)	100.0 (100-100)	1	39	156 (147-156)	367 (24-1102)	524 (174-1258)	92.0 (84-100)	1
								6620_Torricelli	282	62	279 (120-474)	966 (2-2261)	1,245 (223-2540)	96.2 (42.2-98.9)	0.989362	12	252 (165-282)	217 (43-1115)	469 (214-1394)	84.6 (57.4-98.9)	0.893617
6631	Angiosperm 353	NA	0	0	NA	0	0	6631_LVUS	801	NA	NA	NA	NA	NA	NA	NA	NA	NA	NA	NA	NA
6636	Angiosperm 353	NA	0	0	99	99	1	6636_BXBF	627	NA	NA	NA	NA	NA	NA	1	99 (99-99)	122 (122-122)	221 (221-221)	12.7 (12.7-12.7)	0.157895
6639	Angiosperm 353	95.0556	276	39	106.457	210	39	6639_QSKP	504	39	95 (66-276)	162 (2-208)	254 (212-303)	14.5 (10.5-40.2)	0.188492	2	125 (69-180)	148 (126-169)	272 (195-349)	18.5 (11.1-25.9)	0.248016
								6639_Tibouchina_appended	134	NA	102 (102-102)	1,124 (1124-1124)	1,226 (1226-1226)	75.4 (75.4-75.4)	0.761194	39	106 (60-210)	503 (4-1611)	609 (80-1821)	71.8 (43.3-84.2)	0.791045
6641	Angiosperm 353	176.114	282	60	170.833	183	9	6641_Affzelli	183	60	182 (129-183)	856 (13-1643)	1,038 (176-1826)	96.7 (67.8-99.5)	0.994536	9	171 (93-183)	262 (11-1052)	433 (184-1234)	81.3 (40.9-98.9)	0.934426
								6641_Brachyotum_appended	122	NA	NA	NA	NA	NA	NA	NA	NA	NA	NA	NA	NA
								6641_UPZX	573	12	116 (111-144)	135 (97-162)	251 (208-273)	16.6 (15.7-20.8)	0.202443	NA	NA	NA	NA	NA	NA
6667	Angiosperm 353	150.695	408	61	343.19	438	40	6667_BCAA	876	1	252 (252-252)	142 (142-142)	394 (394-394)	22.3 (22.3-22.3)	0.287671	1	126 (126-126)	126 (126-126)	252 (252-252)	10.8 (10.8-10.8)	0.143836
								6667_Brachyotum	338	NA	336 (336-336)	1,495 (1495-1495)	1,831 (1831-1831)	95.9 (95.9-95.9)	0.994083	40	291 (153-339)	727 (24-1835)	1,018 (209-2168)	81.6 (41.1-95.9)	0.860947
								6667_Tibouchina	439	1	423 (408-438)	682 (133-1230)	1,105 (542-1668)	92.6 (87.2-97.9)	0.963554	40	414 (270-438)	603 (2-2507)	1,020 (321-2931)	87.7 (20.8-97.9)	0.943052
								6667_Torricelli	147	61	147 (138-147)	964 (51-1605)	1,110 (198-1752)	98.8 (93.2-100)	1	11	144 (123-147)	175 (61-326)	319 (184-473)	95.5 (82.3-100)	0.979592
6679	Angiosperm 353	NA	0	0	87.4821	111	29	6679_IMZV	642	NA	87 (87-87)	196 (196-196)	283 (283-283)	11.7 (11.7-11.7)	0.135514	29	87 (84-111)	145 (28-525)	232 (139-609)	11.5 (11.2-14.3)	0.135514
6705	Angiosperm 353	NA	0	0	101.912	192	39	6705_IMZV	285	NA	NA	NA	NA	NA	NA	NA	NA	NA	NA	NA	NA
								6705_Tibouchina	122	NA	90 (90-90)	1,181 (1181-1181)	1,271 (1271-1271)	71.3 (71.3-71.3)	0.737705	39	102 (72-192)	444 (13-1474)	546 (124-1666)	74.5 (51-84)	0.836066
6713	Angiosperm 353	NA	0	0	NA	0	0	6713_BZDF	957	NA	NA	NA	NA	NA	NA	NA	NA	NA	NA	NA	NA
6732	Angiosperm 353	NA	0	0	NA	0	0	6732_GVCB	408	NA	NA	NA	NA	NA	NA	NA	NA	NA	NA	NA	NA
6733	Angiosperm 353	118.5	120	2	NA	0	0	6733_QSKP	390	2	119 (117-120)	117 (107-126)	235 (227-243)	22.9 (22.8-23)	0.305128	NA	NA	NA	NA	NA	NA
6779	Angiosperm 353	225.037	360	48	NA	0	0	6779_BZDF	714	48	225 (114-360)	375 (100-731)	600 (271-983)	24.9 (13.3-37.6)	0.315126	NA	NA	NA	NA	NA	NA
6780	Angiosperm 353	NA	0	0	186.13	234	5	6780_AXNH	372	NA	NA	NA	NA	NA	NA	5	186 (153-234)	55 (20-131)	242 (189-365)	37.2 (30.7-47.1)	0.5
6782	Angiosperm 353	105	105	4	112.804	210	40	6782_BXBF	384	NA	NA	NA	NA	NA	NA	3	210 (210-210)	32 (21-51)	242 (231-261)	42.4 (42.2-42.7)	0.546875
								6782_Tibouchina_appended	121	4	106 (105-111)	595 (186-1089)	701 (291-1200)	81.6 (79.3-90.9)	0.876033	40	111 (99-111)	600 (13-1595)	711 (124-1706)	90.2 (81-90.9)	0.917355
6785	Angiosperm 353	NA	0	0	NA	0	0	6785_BZDF	315	NA	NA	NA	NA	NA	NA	NA	NA	NA	NA	NA	NA
6791	Angiosperm 353	NA	0	0	NA	0	0	6791_IMZV	456	NA	NA	NA	NA	NA	NA	NA	NA	NA	NA	NA	NA
6792	Angiosperm 353	198.146	414	55	357.128	435	40	6792_Tibouchina	383	27	147 (72-459)	604 (53-2910)	749 (152-3372)	31.5 (17.8-81.6)	0.383812	40	357 (63-435)	556 (1-2853)	940 (66-3288)	85.0 (16.4-91.4)	0.932115
								6792_ZINQ	711	48	231 (99-414)	229 (98-586)	460 (215-1000)	24.7 (11-43.9)	0.324895	NA	NA	NA	NA	NA	NA
6797	Angiosperm 353	175.933	297	58	300	300	1	6797_TLCA	477	58	176 (72-297)	375 (56-744)	551 (128-1041)	30.5 (12.8-50.9)	0.368973	1	300 (300-300)	561 (561-561)	861 (861-861)	50.8 (50.8-50.8)	0.628931
6825	Angiosperm 353	182.625	192	8	NA	0	0	6825_BZDF	429	8	183 (117-192)	240 (99-586)	422 (269-778)	34.1 (22.4-36)	0.426573	NA	NA	NA	NA	NA	NA
6848	Angiosperm 353	97.2857	114	6	NA	0	0	6848_ZINQ	453	6	95 (75-114)	152 (126-173)	247 (208-283)	16.4 (13.2-19.3)	0.209713	NA	NA	NA	NA	NA	NA
6854	Angiosperm 353	134.324	354	49	137.396	315	40	6854_Tibouchina	256	48	140 (81-354)	565 (6-1784)	701 (105-2033)	42.4 (28-89.3)	0.546875	40	129 (60-243)	574 (5-2161)	705 (65-2290)	46.9 (23-57.9)	0.503906
								6854_ZINQ	735	5	89 (87-90)	162 (109-191)	251 (196-281)	NA	0.121088	4	216 (123-315)	192 (32-629)	408 (194-944)	23.2 (13.2-33.7)	0.293878
6859	Angiosperm 353	160.534	351	57	NA	0	0	6859_HKMQ	942	57	160 (69-351)	243 (23-696)	403 (92-1014)	15.0 (10-28.2)	0.169851	NA	NA	NA	NA	NA	NA
6860	Angiosperm 353	157.103	330	56	188.5	261	8	6860_HYZL	525	56	157 (75-330)	131 (90-236)	288 (225-566)	24.1 (11.6-49.3)	0.299048	6	203 (147-261)	191 (50-409)	394 (197-670)	30.8 (22.6-39.8)	0.386667
								6860_Tibouchina	149	NA	150 (150-150)	564 (564-564)	714 (714-714)	90.1 (90.1-90.1)	1.00671	2	114 (78-150)	341 (150-532)	455 (228-682)	68.6 (47-90.1)	0.765101
6864	Angiosperm 353	NA	0	0	NA	0	0	6864_LJQF	444	NA	NA	NA	NA	NA	NA	NA	NA	NA	NA	NA	NA
6865	Angiosperm 353	147.923	303	18	268.752	426	38	6865_Tibouchina	314	4	144 (90-312)	616 (5-1692)	760 (137-2004)	39.8 (24.8-98.1)	0.458599	38	287 (153-426)	777 (48-1806)	1,065 (207-2115)	84.4 (44.6-97.8)	0.914013
								6865_YHLF	591	15	161 (72-303)	648 (199-1458)	808 (271-1761)	22.7 (10.5-43.1)	0.27242	9	99 (72-192)	276 (110-785)	375 (191-977)	14.2 (10.2-27.7)	0.167513
6875	Angiosperm 353	NA	0	0	119.036	141	39	6875_LVUS	408	NA	NA	NA	NA	NA	NA	NA	NA	NA	NA	NA	NA
								6875_Tibouchina	141	NA	141 (141-141)	1,747 (1747-1747)	1,888 (1888-1888)	99.3 (99.3-99.3)	1	39	119 (90-141)	365 (38-1440)	485 (146-1581)	79.5 (60.3-99.3)	0.843972
6882	Angiosperm 353	NA	0	0	NA	0	0	6882_VMNH	471	NA	NA	NA	NA	NA	NA	NA	NA	NA	NA	NA	NA
6883	Angiosperm 353	190.875	210	6	166.99	327	40	6883_JSZD	516	5	208 (198-210)	128 (62-176)	335 (260-386)	34.4 (32.8-34.9)	0.403101	23	200 (84-327)	225 (4-648)	449 (185-1078)	31.4 (13.6-51)	0.387597
								6883_Tibouchina	210	3	173 (150-201)	1,141 (1015-1199)	1,313 (1165-1366)	72.2 (61-91.1)	0.82381	40	150 (90-201)	622 (44-1882)	772 (140-2071)	64.5 (38.1-91.1)	0.714286
6893	Angiosperm 353	NA	0	0	NA	0	0	6893_GVCB	321	NA	NA	NA	NA	NA	NA	NA	NA	NA	NA	NA	NA
6909	Angiosperm 353	207.659	315	61	223.59	540	40	6909_Affzelli	171	60	170 (126-171)	982 (160-1663)	1,152 (304-1834)	86.7 (73.7-99.4)	0.994152	39	147 (57-171)	518 (61-1271)	666 (125-1439)	72.0 (32.7-91.8)	0.859649
								6909_HKMQ	549	5	128 (81-165)	123 (86-172)	251 (192-295)	18.4 (11.9-24)	0.233151	22	249 (90-540)	379 (120-1376)	673 (210-2456)	35.9 (13.7-73.5)	0.453552
								6909_Tibouchina	328	50	254 (87-318)	1,362 (123-3252)	1,615 (210-3474)	63.1 (24.7-90.2)	0.77439	40	288 (75-321)	869 (10-1753)	1,158 (85-2071)	77.9 (22.6-90.2)	0.878049
6913	Angiosperm 353	209.56	375	60	245.507	399	40	6913_Tibouchina	372	54	105 (96-372)	811 (8-1924)	916 (112-2296)	25.9 (23.4-98.1)	0.282258	40	344 (201-375)	1,006 (7-2874)	1,350 (238-3243)	85.9 (51.6-98.1)	0.924731
								6913_Torricelli	276	60	273 (81-360)	1,849 (69-2747)	2,120 (150-3023)	95.7 (28.3-98.6)	0.98913	38	187 (111-276)	605 (67-1760)	792 (207-2036)	61.1 (36.6-94.2)	0.677536
								6913_WYIG	921	3	252 (174-375)	274 (234-332)	526 (408-655)	22.7 (15.4-34.1)	0.273616	28	173 (90-399)	477 (45-1160)	650 (187-1499)	15.5 (11.4-35.7)	0.187839
6914	Angiosperm 353	138.548	258	60	137.601	177	40	6914_Tibouchina	139	60	137 (72-138)	770 (1-1414)	907 (73-1552)	87.7 (49.6-99.3)	0.985612	40	137 (126-138)	431 (11-1580)	568 (137-1712)	93.6 (85.6-99.3)	0.985612
								6914_ZINQ	744	1	258 (258-258)	8 (8-8)	266 (266-266)	26.5 (26.5-26.5)	0.346774	2	171 (168-177)	135 (117-159)	306 (285-336)	18.2 (18-18.7)	0.229839
6924	Angiosperm 353	195	195	3	172	177	2	6924_BZDF	1197	3	195 (195-195)	150 (145-154)	345 (340-349)	12.8 (12.7-12.8)	0.162907	2	172 (165-177)	42 (20-76)	214 (194-250)	11.1 (10.6-11.4)	0.143693
6933	Angiosperm 353	336	336	2	NA	0	0	6933_KBRW	513	2	336 (336-336)	669 (588-749)	1,005 (924-1085)	51.9 (51.9-51.9)	0.654971	NA	NA	NA	NA	NA	NA
6946	Angiosperm 353	NA	0	0	NA	0	0	6946_UHJR	270	NA	NA	NA	NA	NA	NA	NA	NA	NA	NA	NA	NA
6947	Angiosperm 353	NA	0	0	182.455	210	3	6947_ARYD	1272	NA	NA	NA	NA	NA	NA	3	182 (117-210)	260 (52-518)	442 (190-728)	12.8 (12.6-12.8)	0.143082
6954	Angiosperm 353	394.5	474	2	214.674	465	15	6954_IDAU	666	2	328 (195-474)	77 (54-95)	405 (278-569)	37.4 (23.2-53.6)	0.492492	15	215 (75-465)	93 (2-399)	308 (150-864)	25.5 (18.7-53.1)	0.322823
6955	Angiosperm 353	168	168	1	164	198	2	6955_BCAA	336	1	221 (168-273)	77 (70-84)	298 (252-343)	52.2 (40.2-64.1)	0.657738	2	164 (141-198)	71 (69-72)	235 (210-269)	39.0 (34.2-46.1)	0.488095
6958	Angiosperm 353	117	117	1	NA	0	0	6958_ROLB	576	1	117 (117-117)	145 (145-145)	262 (262-262)	16.5 (16.5-16.5)	0.203125	NA	NA	NA	NA	NA	NA
6962	Angiosperm 353	NA	0	0	NA	0	0	6962_IMZV	480	NA	NA	NA	NA	NA	NA	NA	NA	NA	NA	NA	NA
6969	Angiosperm 353	NA	0	0	NA	0	0	6969_IPWB	270	NA	NA	NA	NA	NA	NA	NA	NA	NA	NA	NA	NA
6977	Angiosperm 353	140.901	255	59	100.279	234	25	6977_DZLN	474	59	139 (78-255)	629 (38-1105)	770 (116-1249)	24.9 (14.3-45.8)	0.293249	25	100 (75-234)	283 (107-742)	383 (185-976)	18.3 (13.7-41.4)	0.21097
6978	Angiosperm 353	NA	0	0	NA	0	0	6978_VMNH	678	NA	NA	NA	NA	NA	NA	NA	NA	NA	NA	NA	NA
6979	Angiosperm 353	273.805	348	14	321	591	2	6979_IMZV	813	14	274 (207-348)	14 (0-45)	288 (209-370)	24.4 (18.5-30.8)	0.337023	2	321 (162-591)	91 (68-129)	480 (237-728)	30.1 (15.3-55)	0.394834
6995	Angiosperm 353	NA	0	0	NA	0	0	6995_IMZV	228	NA	NA	NA	NA	NA	NA	NA	NA	NA	NA	NA	NA
7021	Angiosperm 353	139.767	219	58	151.693	156	40	7021_HKMQ	708	NA	NA	NA	NA	NA	NA	NA	NA	NA	NA	NA	NA
								7021_Tibouchina	158	58	139 (99-210)	688 (40-1378)	827 (178-1519)	73.4 (57-98.1)	0.879747	40	152 (69-156)	503 (3-1525)	655 (121-1681)	91.4 (43-98.1)	0.962025
7024	Angiosperm 353	NA	0	0	NA	0	0	7024_GVCB	300	NA	NA	NA	NA	NA	NA	NA	NA	NA	NA	NA	NA
7028	Angiosperm 353	234.562	480	42	NA	0	0	7028_GVCB	516	42	235 (150-480)	147 (8-622)	382 (206-1102)	34.8 (22.9-69.5)	0.455426	NA	NA	NA	NA	NA	NA
7029	Angiosperm 353	139.935	141	60	140.302	270	36	7029_IMZV	882	1	114 (114-114)	159 (159-159)	273 (273-273)	10.7 (10.7-10.7)	0.129252	1	270 (270-270)	355 (355-355)	625 (625-625)	24.6 (24.6-24.6)	0.306122
								7029_Torricelli	141	60	140 (105-141)	762 (1-1720)	903 (130-1861)	97.5 (73-100)	0.992908	36	139 (99-141)	201 (55-1143)	340 (184-1284)	83.3 (58-87.4)	0.985816
7111	Angiosperm 353	NA	0	0	NA	0	0	7111_LAPO	501	NA	NA	NA	NA	NA	NA	NA	NA	NA	NA	NA	NA
7128	Angiosperm 353	99.4231	105	58	186.929	489	40	7128_IDAU	1242	NA	NA	NA	NA	NA	NA	35	273 (90-489)	232 (62-705)	505 (194-1134)	19.7 (10.5-29.2)	0.219807
								7128_Tibouchina	177	58	100 (93-177)	558 (1-1212)	659 (97-1308)	50.3 (47.5-99.4)	0.564972	40	115 (108-219)	591 (40-1440)	707 (151-1551)	61.9 (57.1-98.3)	0.649718
7135	Angiosperm 353	NA	0	0	158.735	261	40	7135_AXNH	648	NA	NA	NA	NA	NA	NA	4	164 (108-261)	213 (2-469)	380 (110-671)	20.4 (14.7-29.7)	0.253086
								7135_Tibouchina	165	NA	165 (165-165)	1,328 (1328-1328)	1,493 (1493-1493)	99.4 (99.4-99.4)	1	40	159 (102-240)	617 (38-1717)	775 (193-1882)	90.9 (59.3-99.4)	0.963636
7136	Angiosperm 353	171.459	408	60	374.564	546	40	7136_SWGX	408	52	219 (57-408)	473 (147-1536)	692 (225-1929)	45.3 (12.3-85.5)	0.536765	40	302 (60-408)	833 (1-2355)	1,135 (67-2763)	66.5 (14-97.3)	0.740196
								7136_Tibouchina	545	59	131 (87-543)	682 (12-1839)	814 (105-2382)	20.5 (13-89.2)	0.240367	40	444 (174-546)	1,413 (55-4356)	1,907 (368-5238)	70.0 (30.1-89.2)	0.814679
7141	Angiosperm 353	210.918	342	57	NA	0	0	7141_ZINQ	675	57	211 (129-342)	114 (10-824)	324 (208-1166)	24.5 (15.3-40.5)	0.312593	NA	NA	NA	NA	NA	NA
7174	Angiosperm 353	252.529	540	45	NA	0	0	7174_ROLB	1425	45	254 (102-540)	328 (82-785)	582 (241-1229)	19.5 (13.2-29.7)	0.178246	NA	NA	NA	NA	NA	NA
7194	Angiosperm 353	127.138	279	56	NA	0	0	7194_IMZV	408	56	127 (102-279)	514 (77-1044)	641 (197-1298)	25.6 (20.5-53.3)	0.311275	NA	NA	NA	NA	NA	NA
7241	Angiosperm 353	NA	0	0	NA	0	0	7241_TLCA	570	NA	NA	NA	NA	NA	NA	NA	NA	NA	NA	NA	NA
7273	Angiosperm 353	92.9639	177	55	NA	0	0	7273_GVCB	438	55	93 (81-177)	224 (128-751)	316 (217-868)	17.9 (15.8-32.6)	0.212329	NA	NA	NA	NA	NA	NA
7279	Angiosperm 353	NA	0	0	NA	0	0	7279_HKMQ	912	NA	NA	NA	NA	NA	NA	NA	NA	NA	NA	NA	NA
7296	Angiosperm 353	NA	0	0	NA	0	0	7296_BZDF	273	NA	NA	NA	NA	NA	NA	NA	NA	NA	NA	NA	NA
7324	Angiosperm 353	124	126	3	126	147	40	7324_ARYD	573	1	126 (126-126)	148 (148-148)	274 (274-274)	18.2 (18.2-18.2)	0.219895	1	147 (147-147)	57 (57-57)	204 (204-204)	21.5 (21.5-21.5)	0.256545
								7324_Tibouchina	142	2	129 (120-141)	897 (703-1203)	1,026 (823-1344)	82.1 (73.9-98.6)	0.908451	40	126 (78-141)	515 (19-1341)	641 (109-1482)	83.2 (52.1-98.6)	0.887324
7325	Angiosperm 353	178.143	267	11	NA	0	0	7325_ROLB	285	11	178 (87-267)	227 (79-304)	410 (226-524)	48.5 (24.2-68.4)	0.624561	NA	NA	NA	NA	NA	NA
7331	Angiosperm 353	NA	0	0	NA	0	0	7331_IMZV	834	NA	NA	NA	NA	NA	NA	NA	NA	NA	NA	NA	NA
7333	Angiosperm 353	251.735	402	60	255.043	258	40	7333_ROLB	408	7	196 (126-258)	91 (49-143)	287 (241-362)	35.6 (24.5-45.5)	0.480392	NA	NA	NA	NA	NA	NA
								7333_Tibouchina	259	60	254 (108-258)	535 (11-1050)	790 (143-1404)	87.0 (36.7-99.6)	0.980695	40	255 (135-258)	454 (62-1097)	709 (251-1355)	93.2 (49-99.6)	0.984556
7336	Angiosperm 353	NA	0	0	206	231	3	7336_SJAN	456	NA	NA	NA	NA	NA	NA	3	206 (189-231)	2 (1-4)	208 (191-232)	32.2 (29.4-35.9)	0.451754
7363	Angiosperm 353	NA	0	0	NA	0	0	7363_IDAU	516	NA	NA	NA	NA	NA	NA	NA	NA	NA	NA	NA	NA
7367	Angiosperm 353	NA	0	0	NA	0	0	7367_LAPO	309	NA	NA	NA	NA	NA	NA	NA	NA	NA	NA	NA	NA
7371	Angiosperm 353	NA	0	0	184.2	207	4	7371_ARYD	231	NA	NA	NA	NA	NA	NA	4	184 (108-207)	230 (120-415)	414 (228-622)	63.6 (41.1-70.7)	0.796537
7572	Angiosperm 353	168	168	60	248.04	537	40	7572_Affzeli	168	60	168 (144-168)	919 (226-1608)	1,086 (370-1776)	97.8 (83.9-99.4)	1	6	167 (159-168)	204 (16-714)	370 (184-873)	95.6 (82.7-99.4)	0.994048
								7572_LAPO	594	NA	NA	NA	NA	NA	NA	32	203 (108-537)	151 (8-602)	356 (149-953)	26.0 (14.5-66.8)	0.341751
								7572_Tibouchina	288	NA	288 (288-288)	1,381 (1381-1381)	1,669 (1669-1669)	99.0 (99-99)	1	40	284 (123-288)	636 (110-1413)	921 (233-1703)	92.4 (39.9-99)	0.986111
7577	Angiosperm 353	NA	0	0	NA	0	0	7577_TZWR	447	NA	NA	NA	NA	NA	NA	NA	NA	NA	NA	NA	NA
7583	Angiosperm 353	NA	0	0	NA	0	0	7583_AXNH	303	NA	NA	NA	NA	NA	NA	NA	NA	NA	NA	NA	NA
7602	Angiosperm 353	247.5	303	2	207.458	366	19	7602_VMNH	678	2	248 (192-303)	171 (104-238)	420 (296-543)	26.4 (21.3-31.5)	0.365782	19	207 (132-366)	231 (59-442)	439 (194-790)	24.2 (15.6-41.2)	0.30531
7628	Angiosperm 353	NA	0	0	243	243	1	7628_DZLN	510	NA	NA	NA	NA	NA	NA	1	243 (243-243)	5 (5-5)	248 (248-248)	35.1 (35.1-35.1)	0.476471
